# Supplementary material for: 1,4-Bis[(2-pyridyl­eth­yl)imino­meth­yl]benzene
Source: Acta Crystallogr Sect E Struct Rep Online. 2011 Mar 19;67(Pt 4):o921. doi: 10.1107/S1600536811009809 (PMC3099859; doi:10.1107/S1600536811009809)
Supplement: Supplementary file 1 [file e-67-0o921-sup1.cif]

##############################################################################
###                                                                        ###
###        Electronic paper (Acta Crystallographica Section E)             ###
###                                                                        ###
##############################################################################
#                                                                            #
# This CIF contains the data in a paper accepted for publication in Acta     #
# Crystallographica Section E. It conforms to the requirements of Notes      #
# for Authors for Section E, and has been peer reviewed under the auspices   #
# of the IUCr Commission on Journals.                                        #
#                                                                            #
# Full details of the Crystallographic Information File format               #
# are given in the paper "The Crystallographic Information File (CIF):       #
# a New Standard Archive File for Crystallography" by S. R. Hall, F. H.      #
# Allen and I. D. Brown [Acta Cryst. (1991), A47, 655-685].                  #
#                                                                            #
# The current version of the core CIF dictionary is obtainable from          #
# ftp://ftp.iucr.org/pub/cif_core.dic. The current version number is 2.4.    #
#                                                                            #
# Software is freely available for graphical display of the structure(s) in  #
# this CIF.  For information consult the CIF home page http://www.iucr.org/  #
# cif/home.html                                                              #
#                                                                            #
# This file may be used for bona fide research purposes within the           #
# scientific community so long as proper attribution is given to the journal # 
# article from which it was obtained.                                        #
#                                                                            #
##############################################################################
                                             
data_I
_audit_creation_method     SHELXL-97
_chemical_name_systematic
;
1,4-Bis[(2-pyridylethyl)iminomethyl]benzene
;
_chemical_name_common     ?
_chemical_formula_moiety     'C22 H22 N4'
_chemical_formula_sum     'C22 H22 N4'
_chemical_formula_iupac     'C22 H22 N4'
_chemical_formula_weight     342.44
_chemical_melting_point     ?
_symmetry_cell_setting     monoclinic
_symmetry_space_group_name_H-M     'P 21/n'
_symmetry_space_group_name_Hall     '-P 2yn'
loop_
    _symmetry_equiv_pos_as_xyz
    'x, y, z'
    '-x+1/2, y+1/2, -z+1/2'
    '-x, -y, -z'
    'x-1/2, -y-1/2, z-1/2'
_cell_length_a     6.0078(6)
_cell_length_b     26.023(3)
_cell_length_c     6.1319(7)
_cell_angle_alpha     90.00
_cell_angle_beta     106.009(2)
_cell_angle_gamma     90.00
_cell_volume     921.47(17)
_cell_formula_units_Z     2
_cell_measurement_reflns_used     11941
_cell_measurement_theta_min     3.13
_cell_measurement_theta_max     28.34
_cell_measurement_temperature     173(2)
_exptl_crystal_description     plate
_exptl_crystal_colour     colourless
_exptl_crystal_size_max     0.26
_exptl_crystal_size_mid     0.24
_exptl_crystal_size_min     0.17
_exptl_crystal_density_diffrn     1.234
_exptl_crystal_density_meas     ?
_exptl_crystal_density_method     'not measured'
_exptl_crystal_F_000     364
_exptl_absorpt_coefficient_mu     0.075
_exptl_absorpt_correction_type     none
_exptl_special_details
;
Data for (I):
IR (KBr): 1610 cm^-1^ (C=N, imine) ^1^HNMR:(CDCl~3~) \d~H~ 8.55(ddd, 2H,
<i>J</i> =0.8 Hz, <i>J</i> = 1.7 Hz, J = 4.8 Hz) 8.21 (t, 2H, <i>J</i> = 1.3
Hz) 7.69 (s, 2H) 7.55 (dt, 2H, <i>J</i> = 1.9 Hz, <i>J</i> = 7.7 Hz) 7.11 (m,
2H) 4.03 (dt, 8H, <i>J</i> = 1.2 Hz, <i>J</i> = 7.2 Hz) 3.19(t, 4H, <i>J</i> =
7.2 Hz); ^13^CNMR: (400 MHz, CDCl~3~) \d 161.05, 159.45, 149.37, 138.88,
136.13, 128.21, 123.67, 121.24, 61.18, 39.61; Analysis calculated for
C~22~H~22~N~4~:<i>C</i>, 77.16%; H, 6.48%; N, 16.36%; Found: C, 77.19%; H,
6.22%; N, 16.52%; EI---MS: <i>m/z</i> 249.90[<i>M</i> -- C~7~H~6~N]^+^.
Half sphere of data collected using <i>SAINT</i> strategy (Bruker, 2006).
Crystal to detector distance = 50 mm; combination of \f and \w scans of 0.5\%,
40 s per \%, 2 iterations.
;
_diffrn_ambient_temperature     173(2)
_diffrn_radiation_type     MoK\a
_diffrn_radiation_wavelength     0.71073
_diffrn_radiation_source     'fine-focus sealed tube'
_diffrn_radiation_monochromator     graphite
_diffrn_measurement_device_type     'Bruker Kappa DUO APEXII'
_diffrn_measurement_method     '0.5\% \f scans and \w'
_diffrn_reflns_number     11941
_diffrn_reflns_av_R_equivalents     0.0238
_diffrn_reflns_av_sigmaI/netI     0.0173
_diffrn_reflns_theta_min     3.13
_diffrn_reflns_theta_max     28.34
_diffrn_reflns_theta_full     28.34
_diffrn_measured_fraction_theta_max     0.999
_diffrn_measured_fraction_theta_full     0.999
_diffrn_reflns_limit_h_min     -8
_diffrn_reflns_limit_h_max     8
_diffrn_reflns_limit_k_min     -34
_diffrn_reflns_limit_k_max     33
_diffrn_reflns_limit_l_min     -8
_diffrn_reflns_limit_l_max     8
_diffrn_standards_number     0
_diffrn_standards_interval_count     ?
_diffrn_standards_interval_time     ?
_diffrn_standards_decay_%     ?
_refine_special_details
;
Refinement of <i>F</i>^2^ against ALL reflections. The weighted <i>R</i>-factor
<i>wR</i> and goodness of fit <i>S</i> are based on <i>F</i>^2^, conventional
<i>R</i>-factors <i>R</i> are based on <i>F</i>, with <i>F</i> set to zero for
negative <i>F</i>^2^. The threshold expression of <i>F</i>^2^ >
\s(<i>F</i>^2^) is used only for calculating <i>R</i>-factors(gt) <i>etc</i>.
and is not relevant to the choice of reflections for refinement.
<i>R</i>-factors based on <i>F</i>^2^ are statistically about twice as large
as those based on <i>F</i>, and <i>R</i>- factors based on ALL data will be
even larger.
;
_reflns_number_total     2288
_reflns_number_gt     1945
_reflns_threshold_expression     I>2\s(I)
_refine_ls_structure_factor_coef     Fsqd
_refine_ls_matrix_type     full
_refine_ls_R_factor_all     0.0477
_refine_ls_R_factor_gt     0.0401
_refine_ls_wR_factor_gt     0.1040
_refine_ls_wR_factor_ref     0.1095
_refine_ls_goodness_of_fit_ref     1.057
_refine_ls_restrained_S_all     1.057
_refine_ls_number_reflns     2288
_refine_ls_number_parameters     118
_refine_ls_number_restraints     0
_refine_ls_hydrogen_treatment     constr
_refine_ls_weighting_scheme     calc
_refine_ls_weighting_details
         'calc w=1/[\s^2^(Fo^2^)+(0.0506P)^2^+0.2363P] where P=(Fo^2^+2Fc^2^)/3'
_atom_sites_solution_hydrogens     geom
_atom_sites_solution_primary     direct
_atom_sites_solution_secondary     difmap
_refine_ls_shift/su_max     0.000
_refine_ls_shift/su_mean     0.000
_refine_diff_density_max     0.281
_refine_diff_density_min     -0.197
_refine_ls_extinction_method     none
_refine_ls_extinction_coef     none
loop_
    _atom_type_symbol
    _atom_type_description
    _atom_type_scat_dispersion_real
    _atom_type_scat_dispersion_imag
    _atom_type_scat_source
    'C' 'C' 0.0033 0.0016
                         'International Tables Vol C Tables 4.2.6.8 and 6.1.1.4'
    'H' 'H' 0.0000 0.0000
                         'International Tables Vol C Tables 4.2.6.8 and 6.1.1.4'
    'N' 'N' 0.0061 0.0033
                         'International Tables Vol C Tables 4.2.6.8 and 6.1.1.4'
_computing_data_collection     'APEX2 (Bruker, 2006)'
_computing_cell_refinement     'SAINT (Bruker, 2006)'
_computing_data_reduction     'SAINT (Bruker, 2006)'
_computing_structure_solution     'SHELXS97 (Sheldrick, 2008)'
_computing_structure_refinement     'SHELXL97 (Sheldrick, 2008)'
_computing_molecular_graphics     'X-SEED (Barbour, 2001)'
_computing_publication_material     'publCIF (Westrip, 2010)'
loop_
    _atom_site_type_symbol
    _atom_site_label
    _atom_site_fract_x
    _atom_site_fract_y
    _atom_site_fract_z
    _atom_site_U_iso_or_equiv
    _atom_site_adp_type
    _atom_site_calc_flag
    _atom_site_refinement_flags
    _atom_site_occupancy
    _atom_site_disorder_assembly
    _atom_site_disorder_group
    N N1 1.01974(18) 0.16910(4) 0.82099(17) 0.0365(3) Uani d . 1 . .
    C C1 1.1434(2) 0.20288(5) 0.9711(2) 0.0431(3) Uani d . 1 . .
    H H1 1.2675 0.2201 0.9339 0.052 Uiso calc R 1 . .
    N N2 0.40565(16) 0.09448(4) 0.35620(15) 0.0282(2) Uani d . 1 . .
    C C2 1.1022(2) 0.21422(5) 1.1750(2) 0.0406(3) Uani d . 1 . .
    H H2 1.1936 0.2389 1.2748 0.049 Uiso calc R 1 . .
    C C3 0.9248(2) 0.18885(5) 1.2306(2) 0.0381(3) Uani d . 1 . .
    H H3 0.8928 0.1952 1.3715 0.046 Uiso calc R 1 . .
    C C4 0.7937(2) 0.15394(4) 1.07884(19) 0.0312(3) Uani d . 1 . .
    H H4 0.6689 0.1363 1.1130 0.037 Uiso calc R 1 . .
    C C5 0.84667(18) 0.14496(4) 0.87569(18) 0.0252(2) Uani d . 1 . .
    C C6 0.7121(2) 0.10708(4) 0.7047(2) 0.0327(3) Uani d . 1 . .
    H H6A 0.6662 0.0778 0.7860 0.039 Uiso calc R 1 . .
    H H6B 0.8134 0.0936 0.6152 0.039 Uiso calc R 1 . .
    C C7 0.49617(19) 0.13015(4) 0.54368(19) 0.0283(2) Uani d . 1 . .
    H H7A 0.3778 0.1365 0.6254 0.034 Uiso calc R 1 . .
    H H7B 0.5346 0.1634 0.4844 0.034 Uiso calc R 1 . .
    C C8 0.21489(18) 0.07288(4) 0.34628(17) 0.0251(2) Uani d . 1 . .
    H H8 0.1384 0.0810 0.4584 0.030 Uiso calc R 1 . .
    C C9 0.10603(17) 0.03556(4) 0.16772(17) 0.0231(2) Uani d . 1 . .
    C C10 -0.10072(18) 0.01157(4) 0.17194(18) 0.0259(2) Uani d . 1 . .
    H H10 -0.1702 0.0196 0.2894 0.031 Uiso calc R 1 . .
    C C11 0.20546(18) 0.02380(4) -0.00674(18) 0.0254(2) Uani d . 1 . .
    H H11 0.3453 0.0401 -0.0122 0.030 Uiso calc R 1 . .
loop_
    _atom_site_aniso_label
    _atom_site_aniso_U_11
    _atom_site_aniso_U_22
    _atom_site_aniso_U_33
    _atom_site_aniso_U_12
    _atom_site_aniso_U_13
    _atom_site_aniso_U_23
    N1 0.0364(6) 0.0409(6) 0.0340(5) -0.0050(4) 0.0129(4) 0.0008(4)
    C1 0.0345(6) 0.0402(7) 0.0532(8) -0.0114(5) 0.0095(6) 0.0025(6)
    N2 0.0260(5) 0.0295(5) 0.0272(5) -0.0033(4) 0.0044(4) -0.0064(4)
    C2 0.0428(7) 0.0273(6) 0.0400(7) -0.0030(5) -0.0081(5) -0.0037(5)
    C3 0.0552(8) 0.0312(6) 0.0266(6) 0.0043(5) 0.0089(5) -0.0037(5)
    C4 0.0354(6) 0.0288(5) 0.0317(6) -0.0010(5) 0.0131(5) -0.0008(4)
    C5 0.0249(5) 0.0240(5) 0.0242(5) 0.0031(4) 0.0025(4) 0.0002(4)
    C6 0.0342(6) 0.0275(6) 0.0311(6) 0.0025(5) 0.0000(5) -0.0061(4)
    C7 0.0257(5) 0.0278(5) 0.0296(5) -0.0019(4) 0.0045(4) -0.0074(4)
    C8 0.0244(5) 0.0252(5) 0.0250(5) 0.0007(4) 0.0056(4) -0.0027(4)
    C9 0.0219(5) 0.0217(5) 0.0239(5) 0.0004(4) 0.0034(4) -0.0009(4)
    C10 0.0252(5) 0.0284(5) 0.0252(5) -0.0010(4) 0.0088(4) -0.0026(4)
    C11 0.0214(5) 0.0262(5) 0.0289(5) -0.0030(4) 0.0073(4) -0.0014(4)
_geom_special_details
;
All e.s.d.'s (except the e.s.d. in the dihedral angle between two l.s. planes)
are estimated using the full covariance matrix. The cell e.s.d.'s are taken
into account individually in the estimation of e.s.d.'s in distances, angles
and torsion angles; correlations between e.s.d.'s in cell parameters are only
used when they are defined by crystal symmetry. An approximate (isotropic)
treatment of cell e.s.d.'s is used for estimating e.s.d.'s involving l.s.
planes.
;
loop_
    _geom_bond_atom_site_label_1
    _geom_bond_atom_site_label_2
    _geom_bond_site_symmetry_2
    _geom_bond_distance
    _geom_bond_publ_flag
    N1 C5 . 1.3344(15) ?
    N1 C1 . 1.3395(17) ?
    C1 C2 . 1.372(2) ?
    C1 H1 . 0.9500 ?
    N2 C8 . 1.2628(14) ?
    N2 C7 . 1.4609(13) ?
    C2 C3 . 1.3739(19) ?
    C2 H2 . 0.9500 ?
    C3 C4 . 1.3811(17) ?
    C3 H3 . 0.9500 ?
    C4 C5 . 1.3880(15) ?
    C4 H4 . 0.9500 ?
    C5 C6 . 1.5023(15) ?
    C6 C7 . 1.5204(16) ?
    C6 H6A . 0.9900 ?
    C6 H6B . 0.9900 ?
    C7 H7A . 0.9900 ?
    C7 H7B . 0.9900 ?
    C8 C9 . 1.4748(14) ?
    C8 H8 . 0.9500 ?
    C9 C11 . 1.3954(14) ?
    C9 C10 . 1.3968(14) ?
    C10 C11 3 1.3848(14) ?
    C10 H10 . 0.9500 ?
    C11 C10 3 1.3848(14) ?
    C11 H11 . 0.9500 ?
loop_
    _geom_angle_atom_site_label_1
    _geom_angle_atom_site_label_2
    _geom_angle_atom_site_label_3
    _geom_angle_site_symmetry_1
    _geom_angle_site_symmetry_3
    _geom_angle
    _geom_angle_publ_flag
    C5 N1 C1 . . 117.33(10) ?
    N1 C1 C2 . . 124.19(12) ?
    N1 C1 H1 . . 117.9 ?
    C2 C1 H1 . . 117.9 ?
    C8 N2 C7 . . 117.17(9) ?
    C1 C2 C3 . . 118.02(11) ?
    C1 C2 H2 . . 121.0 ?
    C3 C2 H2 . . 121.0 ?
    C2 C3 C4 . . 119.10(11) ?
    C2 C3 H3 . . 120.4 ?
    C4 C3 H3 . . 120.4 ?
    C3 C4 C5 . . 119.07(11) ?
    C3 C4 H4 . . 120.5 ?
    C5 C4 H4 . . 120.5 ?
    N1 C5 C4 . . 122.27(10) ?
    N1 C5 C6 . . 116.12(10) ?
    C4 C5 C6 . . 121.60(10) ?
    C5 C6 C7 . . 113.13(9) ?
    C5 C6 H6A . . 109.0 ?
    C7 C6 H6A . . 109.0 ?
    C5 C6 H6B . . 109.0 ?
    C7 C6 H6B . . 109.0 ?
    H6A C6 H6B . . 107.8 ?
    N2 C7 C6 . . 109.03(9) ?
    N2 C7 H7A . . 109.9 ?
    C6 C7 H7A . . 109.9 ?
    N2 C7 H7B . . 109.9 ?
    C6 C7 H7B . . 109.9 ?
    H7A C7 H7B . . 108.3 ?
    N2 C8 C9 . . 122.66(9) ?
    N2 C8 H8 . . 118.7 ?
    C9 C8 H8 . . 118.7 ?
    C11 C9 C10 . . 119.15(9) ?
    C11 C9 C8 . . 121.17(9) ?
    C10 C9 C8 . . 119.68(9) ?
    C11 C10 C9 3 . 120.70(9) ?
    C11 C10 H10 3 . 119.6 ?
    C9 C10 H10 . . 119.6 ?
    C10 C11 C9 3 . 120.15(9) ?
    C10 C11 H11 3 . 119.9 ?
    C9 C11 H11 . . 119.9 ?
loop_
    _geom_torsion_atom_site_label_1
    _geom_torsion_atom_site_label_2
    _geom_torsion_atom_site_label_3
    _geom_torsion_atom_site_label_4
    _geom_torsion_site_symmetry_1
    _geom_torsion_site_symmetry_2
    _geom_torsion_site_symmetry_3
    _geom_torsion_site_symmetry_4
    _geom_torsion
    _geom_torsion_publ_flag
    C5 N1 C1 C2 . . . . -0.4(2) ?
    N1 C1 C2 C3 . . . . 0.9(2) ?
    C1 C2 C3 C4 . . . . -1.10(19) ?
    C2 C3 C4 C5 . . . . 0.83(18) ?
    C1 N1 C5 C4 . . . . 0.06(17) ?
    C1 N1 C5 C6 . . . . -179.64(10) ?
    C3 C4 C5 N1 . . . . -0.30(17) ?
    C3 C4 C5 C6 . . . . 179.39(10) ?
    N1 C5 C6 C7 . . . . -94.33(12) ?
    C4 C5 C6 C7 . . . . 85.97(13) ?
    C8 N2 C7 C6 . . . . 111.41(11) ?
    C5 C6 C7 N2 . . . . 167.84(9) ?
    C7 N2 C8 C9 . . . . -179.14(9) ?
    N2 C8 C9 C11 . . . . -2.76(16) ?
    N2 C8 C9 C10 . . . . 177.48(10) ?
    C11 C9 C10 C11 . . . 3 0.57(17) ?
    C8 C9 C10 C11 . . . 3 -179.67(9) ?
    C10 C9 C11 C10 . . . 3 -0.57(17) ?
    C8 C9 C11 C10 . . . 3 179.68(9) ?
loop_
    _geom_hbond_atom_site_label_D
    _geom_hbond_atom_site_label_H
    _geom_hbond_atom_site_label_A
    _geom_hbond_site_symmetry_A
    _geom_hbond_distance_DH
    _geom_hbond_distance_HA
    _geom_hbond_distance_DA
    _geom_hbond_angle_DHA
    _geom_hbond_publ_flag
    C3 H3 N1 1_556 0.95 2.74 3.544(3) 143(3) y
    C4 H4 N2 1_556 0.95 2.69 3.593(2) 159(4) y
    C7 H7A N1 1_455 0.99 2.87 3.847(2) 171(5) y
    C2 H2 Cg1 4_666 0.95 2.88 3.826(4) 172(5) y
    C6 H6A Cg2 1_656 0.99 2.90 3.508(3) 120(2) y
data_global
_journal_date_recd_electronic     2011-02-23
_journal_date_accepted     2011-03-15
_journal_name_full     'Acta Crystallographica, Section E'
_journal_year     2011
_journal_volume     67
_journal_issue      4
_journal_page_first     o921
_journal_page_last     o921
_journal_paper_category     QO
_journal_coeditor_code     GO2006
_publ_contact_author_name     'Hong Su'
_publ_contact_author_address
;
Department of Chemistry, University of Cape Town,
Private Bag, Rondebosch 7707, South Africa
;
_publ_contact_author_email     'harrychiririwa@yahoo.com'
_publ_section_title
;
1,4-Bis[(2-pyridylethyl)iminomethyl]benzene
;
loop_
    _publ_author_name
    _publ_author_footnote
    _publ_author_address
    'Chiririwa, Haleden' .
;
Department of Chemistry, University of Cape Town, Private Bag, Rondebosch 7707,
South Africa
;
    'Moss, John R.' .
;
Department of Chemistry, University of Cape Town, Private Bag, Rondebosch 7707,
South Africa
;
    'Su, Hong' .
;
Department of Chemistry, University of Cape Town, Private Bag, Rondebosch 7707,
South Africa
;
    'Hendricks, Denver' .
;
Division of Medical Biochemistry, Faculty of Health Sciences, Private Bag X3,
Observatory 7935, South Africa
;
    'Reinout Meijboom' .
;
Department of Chemistry University of Johannesburg, PO Box 524, Auckland Park
Johannesburg 2006, South Africa.
;
