# Supplementary material for: 1,4-Bis[(2-pyridyl­eth­yl)imino­meth­yl]benzene
Source: Acta Crystallogr Sect E Struct Rep Online. 2011 Mar 19;67(Pt 4):o921. doi: 10.1107/S1600536811009809 (PMC3099859; doi:10.1107/S1600536811009809)
Supplement: Supplementary file 2 [file e-67-0o921-Isup2.hkl]

# 
# h,k,l, Fc-squared, Fo-squared, sigma(Fo-squared) and status flag 
# 
data_I
_shelx_title ' hc134 in P2(1)/n' 
_shelx_refln_list_code          4 
_shelx_F_calc_maximum      131.84 
_exptl_crystal_F_000       364.00 
_reflns_d_resolution_high  0.7485 
 
loop_ 
 _symmetry_equiv_pos_as_xyz 
 'x, y, z' 
 '-x+1/2, y+1/2, -z+1/2' 
 '-x, -y, -z' 
 'x-1/2, -y-1/2, z-1/2' 
 
_cell_length_a     6.0078 
_cell_length_b    26.0226 
_cell_length_c     6.1319 
_cell_angle_alpha  90.000 
_cell_angle_beta  106.009 
_cell_angle_gamma  90.000 
 
_shelx_F_squared_multiplier     1.000 
 
loop_ 
 _refln_index_h 
 _refln_index_k 
 _refln_index_l 
 _refln_F_squared_calc 
 _refln_F_squared_meas 
 _refln_F_squared_sigma 
 _refln_observed_status 
   2   0   0       64.31       54.66      1.07 o 
   4   0   0      106.43      120.81      1.54 o 
   6   0   0        3.38        2.12      1.14 o 
   1   1   0     1728.22     1704.80     13.83 o 
   2   1   0        9.17        9.03      0.24 o 
   3   1   0      749.63      857.24      5.16 o 
   4   1   0       10.20        7.32      0.30 o 
   5   1   0        0.10       -0.10      0.26 o 
   6   1   0        1.02        0.78      0.45 o 
   7   1   0       18.01       15.49      1.71 o 
   1   2   0       65.21       66.33      0.65 o 
   2   2   0      622.31      620.44      3.95 o 
   3   2   0      448.19      525.31      3.10 o 
   4   2   0        4.99        6.31      0.26 o 
   5   2   0       15.96       13.86      0.77 o 
   6   2   0       57.22       52.51      1.46 o 
   7   2   0       17.03       13.87      1.32 o 
   1   3   0      224.21      227.71      2.21 o 
   2   3   0      291.76      292.23      3.43 o 
   3   3   0        2.10        0.69      0.23 o 
   4   3   0      163.26      165.64      1.74 o 
   5   3   0        4.77        6.66      0.62 o 
   6   3   0      124.73      120.53      2.43 o 
   7   3   0       31.91       28.87      1.18 o 
   0   4   0     1565.13     1488.57     13.35 o 
   1   4   0     1308.04     1275.06      9.67 o 
   2   4   0       12.13       14.82      0.49 o 
   3   4   0        0.05        0.34      0.28 o 
   4   4   0      313.61      333.89      2.91 o 
   5   4   0       14.84       12.31      0.87 o 
   6   4   0       90.41       81.43      1.93 o 
   7   4   0        6.63        6.18      0.76 o 
   1   5   0    10993.91    10756.57     88.89 o 
   2   5   0     1483.04     1589.85     13.09 o 
   3   5   0      159.87      159.98      2.01 o 
   4   5   0      235.76      254.37      2.96 o 
   5   5   0       77.61       80.95      1.47 o 
   6   5   0        2.66        2.77      0.85 o 
   7   5   0        4.77        5.10      0.76 o 
   0   6   0     2282.16     2249.63     19.96 o 
   1   6   0     5030.66     5010.62     40.84 o 
   2   6   0      498.73      477.81      4.02 o 
   3   6   0      122.55      110.16      1.90 o 
   4   6   0        0.53       -0.28      0.33 o 
   5   6   0       62.81       74.58      1.74 o 
   6   6   0       43.68       43.95      1.57 o 
   7   6   0        0.00        0.64      0.55 o 
   1   7   0       48.47       38.10      0.74 o 
   2   7   0      113.46      122.76      1.40 o 
   3   7   0       82.25       97.81      1.78 o 
   4   7   0       51.12       48.85      1.24 o 
   5   7   0        2.17        0.89      0.34 o 
   6   7   0       10.65        8.44      1.15 o 
   7   7   0        5.62        6.94      0.91 o 
   0   8   0       13.87       17.88      0.49 o 
   1   8   0      793.14      789.09      6.84 o 
   2   8   0       33.57       37.15      0.69 o 
   3   8   0      230.95      236.64      3.68 o 
   4   8   0        7.36        8.63      0.65 o 
   5   8   0       51.72       51.05      1.44 o 
   6   8   0        8.79        6.08      1.04 o 
   7   8   0       16.25       13.86      1.41 o 
   1   9   0      510.63      532.04      4.78 o 
   2   9   0       49.31       42.92      0.92 o 
   3   9   0       19.93       19.65      0.69 o 
   4   9   0      254.28      244.77      3.36 o 
   5   9   0      215.72      210.52      3.19 o 
   6   9   0        0.13       -0.74      1.14 o 
   7   9   0        4.24        7.56      1.63 o 
   0  10   0      542.37      526.13      5.92 o 
   1  10   0       30.14       28.40      0.58 o 
   2  10   0       23.07       28.45      0.76 o 
   3  10   0       47.99       52.25      1.18 o 
   4  10   0      143.78      134.77      2.66 o 
   5  10   0        5.21        5.92      0.79 o 
   6  10   0       93.86       97.60      5.14 o 
   7  10   0        3.55        4.63      1.15 o 
   1  11   0       50.71       45.43      0.57 o 
   2  11   0      234.92      259.22      3.67 o 
   3  11   0      431.83      451.08      5.01 o 
   4  11   0      252.93      246.78      3.99 o 
   5  11   0       90.13       83.62      1.96 o 
   6  11   0        0.59        2.44      0.98 o 
   7  11   0        7.71        7.95      1.27 o 
   0  12   0        1.65        3.62      0.40 o 
   1  12   0       26.43       26.88      0.47 o 
   2  12   0        5.37        3.96      0.69 o 
   3  12   0        1.94        1.39      0.40 o 
   4  12   0       84.00       79.80      2.10 o 
   5  12   0       75.01       74.24      1.91 o 
   6  12   0       11.12       14.69      2.12 o 
   7  12   0        6.45        7.80      1.39 o 
   1  13   0        2.41        2.81      0.26 o 
   2  13   0      241.98      256.35      3.28 o 
   3  13   0       45.57       48.57      1.26 o 
   4  13   0      151.22      153.92      3.78 o 
   5  13   0      188.10      180.74      3.16 o 
   6  13   0      110.00      115.02      3.58 o 
   7  13   0        4.71        8.90      1.50 o 
   0  14   0       48.75       44.07      1.15 o 
   1  14   0        0.29        0.09      0.19 o 
   2  14   0       85.21       89.88      1.70 o 
   3  14   0       16.69       14.81      0.78 o 
   4  14   0       21.74       18.92      1.81 o 
   5  14   0       65.15       66.64      1.85 o 
   6  14   0       16.55       17.91      1.67 o 
   7  14   0        0.21        0.08      1.04 o 
   1  15   0        0.49       -0.01      0.20 o 
   2  15   0       23.02       26.32      0.97 o 
   3  15   0      334.50      350.93      6.69 o 
   4  15   0       10.40       11.33      1.22 o 
   5  15   0       57.45       55.68      1.86 o 
   6  15   0        5.68        9.35      1.50 o 
   0  16   0      686.45      683.46      8.40 o 
   1  16   0       67.80       69.93      1.06 o 
   2  16   0      108.23       96.80      1.86 o 
   3  16   0      248.58      248.04      3.50 o 
   4  16   0      108.12      106.39      2.66 o 
   5  16   0        7.77        7.31      0.89 o 
   6  16   0       20.17       18.75      1.85 o 
   1  17   0       44.61       47.13      0.88 o 
   2  17   0      113.07      112.08      1.59 o 
   3  17   0      397.71      379.05      4.78 o 
   4  17   0      210.90      206.17      3.95 o 
   5  17   0       20.99       23.61      1.36 o 
   6  17   0       24.78       27.80      3.17 o 
   0  18   0      280.93      266.35      3.90 o 
   1  18   0        1.69        0.86      0.28 o 
   2  18   0       22.65       21.55      0.70 o 
   3  18   0      891.98      900.15     14.68 o 
   4  18   0       50.69       44.14      2.24 o 
   5  18   0        8.83       10.56      1.05 o 
   6  18   0        4.85       10.87      1.16 o 
   1  19   0       13.75       12.65      0.53 o 
   2  19   0       60.04       60.16      1.53 o 
   3  19   0       72.67       75.62      1.91 o 
   4  19   0        8.77        9.16      1.10 o 
   5  19   0        6.00        6.42      0.94 o 
   6  19   0       56.26       59.51      2.09 o 
   0  20   0        0.80        0.13      1.31 o 
   1  20   0       16.26       15.94      0.60 o 
   2  20   0       32.24       31.89      1.07 o 
   3  20   0        0.01       -0.36      0.60 o 
   4  20   0      172.91      168.48      4.15 o 
   5  20   0        0.89        1.27      0.71 o 
   6  20   0        1.11        0.61      0.77 o 
   1  21   0       83.21       79.56      2.01 o 
   2  21   0       44.97       42.95      1.11 o 
   3  21   0        2.88        2.86      0.71 o 
   4  21   0        8.02        9.27      2.11 o 
   5  21   0        3.15        3.15      1.44 o 
   6  21   0        6.68        9.58      1.18 o 
   0  22   0       55.32       66.75      2.31 o 
   1  22   0      564.46      532.33      5.37 o 
   2  22   0      300.30      301.56      3.57 o 
   3  22   0       70.85       71.41      1.91 o 
   4  22   0       28.32       30.74      1.75 o 
   5  22   0        0.96        0.70      0.77 o 
   1  23   0       35.24       37.34      1.07 o 
   2  23   0      689.71      672.76      7.53 o 
   3  23   0       26.48       25.46      0.92 o 
   4  23   0       17.18       18.57      1.57 o 
   5  23   0       44.81       52.96      2.04 o 
   0  24   0       15.48       19.07      1.41 o 
   1  24   0        9.71        8.63      0.64 o 
   2  24   0      199.15      199.94      3.30 o 
   3  24   0        1.94        1.30      0.71 o 
   4  24   0        0.00        0.55      0.98 o 
   5  24   0       12.60       14.20      1.37 o 
   1  25   0        8.57        7.96      0.67 o 
   2  25   0        2.93        3.00      0.67 o 
   3  25   0        2.33        1.67      1.01 o 
   4  25   0        4.20        3.90      1.03 o 
   5  25   0        1.68        2.88      1.00 o 
   0  26   0        7.40        5.98      1.06 o 
   1  26   0        3.61        4.67      0.82 o 
   2  26   0       85.15       85.10      2.39 o 
   3  26   0        0.02       -0.28      0.73 o 
   4  26   0        0.02       -0.35      1.43 o 
   5  26   0        7.14        5.15      1.06 o 
   1  27   0       85.03       85.41      1.95 o 
   2  27   0       85.61       87.43      2.16 o 
   3  27   0        1.06       -0.11      0.59 o 
   4  27   0        0.03       -0.45      0.67 o 
   0  28   0       44.10       42.66      2.11 o 
   1  28   0      164.57      169.64      4.36 o 
   2  28   0       37.85       39.10      1.74 o 
   3  28   0       45.18       40.19      1.56 o 
   4  28   0       14.52       15.84      1.63 o 
   1  29   0        2.84        2.85      0.61 o 
   2  29   0        1.76        4.06      1.03 o 
   3  29   0        0.31        0.65      0.67 o 
   4  29   0       15.77       16.68      1.69 o 
   0  30   0        7.74        7.09      1.24 o 
   1  30   0        5.26        6.54      0.73 o 
   2  30   0       18.40       17.45      1.84 o 
   3  30   0        0.23       -0.42      1.01 o 
   1  31   0       37.37       35.34      1.51 o 
   2  31   0       22.75       24.41      1.82 o 
   3  31   0        0.73       -0.17      0.91 o 
   0  32   0        1.92        2.19      1.09 o 
   1  32   0        1.34        1.66      0.98 o 
   2  32   0       22.98       24.38      2.14 o 
   3  32   0        0.17       -1.21      1.21 o 
   1  33   0        0.15       -0.46      0.91 o 
   2  33   0        3.36        3.44      1.85 o 
   0  34   0       19.20       20.70      4.16 o 
   1  34   0        0.74        1.09      0.98 o 
  -7   0   1        9.15       10.78      1.63 o 
  -5   0   1        5.64        6.75      0.87 o 
  -3   0   1      404.22      475.77      4.29 o 
  -1   0   1    17380.74    16252.84    202.78 o 
   1   0   1     1825.06     1856.26     23.26 o 
   3   0   1       44.40       60.23      3.59 o 
   5   0   1       43.44       46.92      1.53 o 
   7   0   1       38.69       41.63      2.94 o 
  -7   1   1       39.43       35.97      1.84 o 
  -6   1   1        3.18        2.59      0.50 o 
  -5   1   1        0.12       -0.28      0.28 o 
  -4   1   1      261.82      298.75      2.28 o 
  -3   1   1      383.72      410.24      2.84 o 
  -2   1   1     1041.59     1075.53      5.97 o 
  -1   1   1      244.33      220.63      1.37 o 
   0   1   1      812.79      777.88      5.33 o 
   1   1   1       44.36       33.46      0.58 o 
   2   1   1       27.56       33.30      0.64 o 
   3   1   1       20.18       21.96      0.73 o 
   4   1   1        2.10        1.32      0.30 o 
   5   1   1        4.96        7.49      0.87 o 
   6   1   1        5.97        6.61      0.69 o 
   7   1   1       45.36       42.99      2.13 o 
  -7   2   1       17.54       16.20      3.18 o 
  -6   2   1       61.26       56.17      1.34 o 
  -5   2   1        4.95        8.06      0.55 o 
  -4   2   1      734.96      800.80      5.89 o 
  -3   2   1        0.12        0.19      0.14 o 
  -2   2   1       66.56       60.30      0.52 o 
  -1   2   1       71.72       75.29      0.62 o 
   0   2   1      125.69      117.67      1.01 o 
   1   2   1      473.08      477.27      3.40 o 
   2   2   1       37.19       38.35      0.75 o 
   3   2   1        3.34        3.39      0.36 o 
   4   2   1        0.13        0.44      0.28 o 
   5   2   1       42.73       44.92      1.37 o 
   6   2   1      226.24      208.36      3.33 o 
   7   2   1       28.89       28.55      1.79 o 
  -7   3   1       16.24       15.51      0.95 o 
  -6   3   1        9.65       11.22      0.71 o 
  -5   3   1      101.81      107.73      1.74 o 
  -4   3   1       90.95       91.08      1.16 o 
  -3   3   1       29.92       33.24      0.39 o 
  -2   3   1      305.55      323.78      2.09 o 
  -1   3   1      287.54      258.92      1.65 o 
   0   3   1       19.64       18.61      0.35 o 
   1   3   1     1132.56     1116.44      8.22 o 
   2   3   1       75.04       79.15      0.97 o 
   3   3   1      228.05      251.38      2.50 o 
   4   3   1        2.17        3.39      0.41 o 
   5   3   1      182.59      176.50      2.52 o 
   6   3   1       98.17      100.56      4.73 o 
   7   3   1        0.75        1.96      0.98 o 
  -7   4   1        9.90        8.59      0.86 o 
  -6   4   1        0.35       -0.10      0.41 o 
  -5   4   1       30.66       30.31      0.85 o 
  -4   4   1        1.63        2.89      0.35 o 
  -3   4   1      140.72      131.73      1.53 o 
  -2   4   1       82.63       87.00      0.71 o 
  -1   4   1     2018.94     1900.81     10.77 o 
   0   4   1      527.76      559.23      3.96 o 
   1   4   1       52.94       58.02      0.95 o 
   2   4   1       40.52       50.79      0.87 o 
   3   4   1      131.32      136.69      1.81 o 
   4   4   1        0.05        0.85      0.33 o 
   5   4   1       72.24       69.76      1.46 o 
   6   4   1        7.18        7.55      0.90 o 
   7   4   1       27.85       30.74      1.34 o 
  -7   5   1        1.45        2.36      0.87 o 
  -6   5   1       13.04       12.23      0.83 o 
  -5   5   1       10.73       12.67      0.66 o 
  -4   5   1       29.78       32.19      0.63 o 
  -3   5   1       19.83       23.10      0.65 o 
  -2   5   1       10.75        6.91      0.32 o 
  -1   5   1       12.51       12.33      0.33 o 
   0   5   1     9058.20     8596.62     57.71 o 
   1   5   1     3762.97     3800.20     27.38 o 
   2   5   1        9.70       10.22      0.62 o 
   3   5   1       67.80       69.88      2.04 o 
   4   5   1        5.48       11.03      0.78 o 
   5   5   1       55.90       48.42      1.28 o 
   6   5   1        1.10        1.03      0.59 o 
   7   5   1        7.15        6.26      0.86 o 
  -7   6   1        0.71        1.97      0.65 o 
  -6   6   1       10.86        8.73      0.71 o 
  -5   6   1        9.26        9.52      0.49 o 
  -4   6   1        6.64        6.59      0.58 o 
  -3   6   1      538.04      623.69      4.88 o 
  -2   6   1      574.50      622.79      4.70 o 
  -1   6   1      743.72      730.87      4.13 o 
   0   6   1     4487.62     4376.72     27.35 o 
   1   6   1     5225.26     5145.46     37.20 o 
   2   6   1      534.32      557.60      7.28 o 
   3   6   1        1.09        1.96      0.47 o 
   4   6   1      276.90      284.94      3.39 o 
   5   6   1      359.15      356.17      4.21 o 
   6   6   1       18.39       18.50      1.05 o 
   7   6   1        9.48       11.63      1.18 o 
  -7   7   1        7.04        5.84      0.79 o 
  -6   7   1       62.17       52.73      1.52 o 
  -5   7   1      352.82      325.91      3.07 o 
  -4   7   1        1.50        2.44      0.33 o 
  -3   7   1      430.80      499.58      4.88 o 
  -2   7   1     1000.69     1065.14      7.72 o 
  -1   7   1        7.64        5.77      0.23 o 
   0   7   1      490.73      487.80      3.36 o 
   1   7   1     1110.81     1076.04      8.18 o 
   2   7   1      307.53      311.93      4.18 o 
   3   7   1        0.69        1.05      0.56 o 
   4   7   1        0.46        0.28      0.42 o 
   5   7   1      334.01      317.85      3.90 o 
   6   7   1        0.25        0.42      0.55 o 
   7   7   1        6.49        4.22      0.82 o 
  -7   8   1        5.15        5.72      0.81 o 
  -6   8   1       90.53       88.11      1.74 o 
  -5   8   1       77.29       88.20      1.75 o 
  -4   8   1        5.09        3.70      0.38 o 
  -3   8   1        2.69        1.91      0.33 o 
  -2   8   1        2.54        2.92      0.28 o 
  -1   8   1      134.18      143.18      1.11 o 
   0   8   1      209.95      221.74      1.64 o 
   1   8   1      143.87      142.29      1.54 o 
   2   8   1     1248.97     1271.98     12.04 o 
   3   8   1        7.15        5.90      0.66 o 
   4   8   1        2.66        2.23      0.86 o 
   5   8   1       37.42       39.83      1.69 o 
   6   8   1       25.51       24.66      1.22 o 
   7   8   1       22.60       24.84      1.42 o 
  -7   9   1       12.43       13.39      1.44 o 
  -6   9   1        1.45        0.56      0.65 o 
  -5   9   1      235.24      232.20      4.44 o 
  -4   9   1        0.73        0.20      0.29 o 
  -3   9   1       64.24       64.41      1.13 o 
  -2   9   1      277.08      301.15      2.64 o 
  -1   9   1       77.52       82.54      0.94 o 
   0   9   1      180.52      174.68      1.38 o 
   1   9   1       28.22       31.91      0.46 o 
   2   9   1       18.85       25.27      0.94 o 
   3   9   1        0.75        1.74      0.59 o 
   4   9   1      119.24      128.64      2.92 o 
   5   9   1        0.00        0.33      1.06 o 
   6   9   1       16.66       16.92      1.50 o 
   7   9   1        1.57        2.90      1.09 o 
  -7  10   1        0.03        0.83      1.06 o 
  -6  10   1       27.11       29.84      1.63 o 
  -5  10   1       12.18       10.34      1.04 o 
  -4  10   1        0.03        0.59      0.31 o 
  -3  10   1      188.95      176.25      1.87 o 
  -2  10   1       67.80       67.69      0.97 o 
  -1  10   1       60.13       54.40      0.67 o 
   0  10   1       26.65       29.82      0.46 o 
   1  10   1        0.83        1.88      0.21 o 
   2  10   1      685.17      711.94      7.26 o 
   3  10   1       24.28       24.09      1.10 o 
   4  10   1      197.74      191.60      3.45 o 
   5  10   1      154.79      161.57      3.82 o 
   6  10   1        7.80        9.54      1.32 o 
   7  10   1        5.00        4.30      1.21 o 
  -7  11   1        1.00        1.59      0.98 o 
  -6  11   1       84.64       91.53      4.82 o 
  -5  11   1        4.11        1.93      0.54 o 
  -4  11   1        0.14       -0.05      0.34 o 
  -3  11   1      217.66      216.91      2.21 o 
  -2  11   1      560.39      626.97      5.87 o 
  -1  11   1      159.80      163.28      1.56 o 
   0  11   1      305.42      309.07      2.22 o 
   1  11   1     4559.57     4931.62     28.99 o 
   2  11   1     2572.32     2598.20     23.75 o 
   3  11   1       46.66       37.45      1.41 o 
   4  11   1      422.29      410.22      5.91 o 
   5  11   1       95.06       93.29      4.06 o 
   6  11   1        0.07       -0.57      0.81 o 
  -7  12   1        2.00        1.80      1.02 o 
  -6  12   1       60.38       60.35      3.18 o 
  -5  12   1        8.57        4.46      0.65 o 
  -4  12   1       21.14       15.62      0.83 o 
  -3  12   1       42.11       63.47      1.05 o 
  -2  12   1        4.61        1.77      0.33 o 
  -1  12   1      159.39      181.61      2.36 o 
   0  12   1      147.83      161.59      1.48 o 
   1  12   1       18.54       16.97      0.53 o 
   2  12   1     1221.50     1269.52     12.26 o 
   3  12   1      211.68      199.55      3.46 o 
   4  12   1      695.49      674.77      8.70 o 
   5  12   1        4.34        6.16      0.91 o 
   6  12   1        0.51        1.21      1.39 o 
  -7  13   1       37.66       38.10      2.30 o 
  -6  13   1       50.95       48.74      2.42 o 
  -5  13   1       12.34       11.52      0.83 o 
  -4  13   1        8.68        7.07      1.13 o 
  -3  13   1        4.52        6.18      0.47 o 
  -2  13   1       24.68       23.55      0.73 o 
  -1  13   1      292.45      305.73      2.64 o 
   0  13   1        0.41        0.39      0.21 o 
   1  13   1       66.06       71.73      0.87 o 
   2  13   1        4.00        3.73      0.53 o 
   3  13   1      561.99      546.98      6.15 o 
   4  13   1      110.11      106.34      2.60 o 
   5  13   1        4.45        4.67      1.06 o 
   6  13   1        7.53        8.90      1.44 o 
  -7  14   1       99.66      103.68      7.18 o 
  -6  14   1       47.76       46.20      2.36 o 
  -5  14   1        5.15        4.36      0.70 o 
  -4  14   1       77.17       73.22      1.67 o 
  -3  14   1        2.71        4.24      0.45 o 
  -2  14   1        3.36        4.55      0.26 o 
  -1  14   1        5.56        7.16      0.37 o 
   0  14   1       53.28       57.94      0.98 o 
   1  14   1       23.35       23.81      0.62 o 
   2  14   1       73.26       69.51      1.54 o 
   3  14   1        5.82        6.06      0.65 o 
   4  14   1        4.40        4.37      0.78 o 
   5  14   1        3.82        2.56      0.78 o 
   6  14   1        0.06        0.53      1.88 o 
  -7  15   1        2.82        2.35      2.04 o 
  -6  15   1       26.23       26.17      1.63 o 
  -5  15   1        1.62        1.35      0.59 o 
  -4  15   1      430.19      437.55      5.61 o 
  -3  15   1        1.25        2.54      0.51 o 
  -2  15   1        0.74        1.51      0.25 o 
  -1  15   1       73.82       77.94      1.08 o 
   0  15   1       55.15       54.35      0.96 o 
   1  15   1       88.95       98.09      1.24 o 
   2  15   1       35.58       41.29      1.26 o 
   3  15   1        1.19        2.09      0.56 o 
   4  15   1       41.54       39.06      1.66 o 
   5  15   1        0.52       -0.10      0.72 o 
   6  15   1       71.85       77.81      3.23 o 
  -7  16   1      145.15      152.13      4.67 o 
  -6  16   1       17.55       13.60      1.38 o 
  -5  16   1        6.56        7.15      0.81 o 
  -4  16   1      126.78      131.50      2.36 o 
  -3  16   1       66.02       64.08      1.32 o 
  -2  16   1        0.48        0.02      0.23 o 
  -1  16   1      447.77      454.44      3.76 o 
   0  16   1      406.14      406.40      4.04 o 
   1  16   1       19.02       12.33      0.51 o 
   2  16   1        0.54        0.19      0.25 o 
   3  16   1     1165.13     1170.64     12.56 o 
   4  16   1       21.65       20.17      1.34 o 
   5  16   1        0.25       -0.60      0.62 o 
   6  16   1        4.30        1.98      1.09 o 
  -6  17   1        3.15        3.16      1.45 o 
  -5  17   1        0.01       -0.28      0.56 o 
  -4  17   1        0.82        0.74      0.51 o 
  -3  17   1      165.00      177.74      2.58 o 
  -2  17   1        9.61        8.71      0.52 o 
  -1  17   1      284.46      276.71      2.56 o 
   0  17   1      408.00      445.79      4.50 o 
   1  17   1       88.64       97.72      1.38 o 
   2  17   1      439.65      447.37      4.54 o 
   3  17   1        1.10        2.32      0.63 o 
   4  17   1       15.04       15.09      1.23 o 
   5  17   1        4.95        6.70      1.06 o 
   6  17   1       36.73       40.68      2.54 o 
  -6  18   1       27.75       31.73      1.58 o 
  -5  18   1        0.10        0.64      0.66 o 
  -4  18   1       88.92       86.47      1.95 o 
  -3  18   1        9.39       12.45      0.73 o 
  -2  18   1        0.31        0.12      0.40 o 
  -1  18   1       26.93       25.58      0.67 o 
   0  18   1        0.11        0.05      0.32 o 
   1  18   1       29.25       29.37      0.76 o 
   2  18   1      289.06      282.52      3.23 o 
   3  18   1       65.51       71.65      1.83 o 
   4  18   1       25.56       20.99      1.41 o 
   5  18   1       13.86       15.38      1.57 o 
   6  18   1       43.30       48.18      2.71 o 
  -6  19   1        2.55        0.65      0.75 o 
  -5  19   1       21.71       23.63      1.34 o 
  -4  19   1       81.38       82.95      2.14 o 
  -3  19   1      104.84      102.91      1.45 o 
  -2  19   1        3.86        4.09      0.45 o 
  -1  19   1        0.37        0.43      0.39 o 
   0  19   1       93.32       87.28      1.58 o 
   1  19   1       25.24       25.19      0.80 o 
   2  19   1       57.44       53.02      1.19 o 
   3  19   1       96.77       91.23      2.11 o 
   4  19   1       26.57       20.22      1.47 o 
   5  19   1        1.03        1.86      0.88 o 
   6  19   1       38.30       44.76      4.34 o 
  -6  20   1       10.12       12.30      1.24 o 
  -5  20   1       27.39       23.51      1.38 o 
  -4  20   1        2.02        2.17      0.67 o 
  -3  20   1       68.78       67.32      1.16 o 
  -2  20   1        2.11        2.06      0.50 o 
  -1  20   1        0.36       -0.14      0.34 o 
   0  20   1       39.15       42.76      1.13 o 
   1  20   1        0.60        1.77      0.40 o 
   2  20   1       38.59       36.78      1.76 o 
   3  20   1      200.88      201.51      5.73 o 
   4  20   1       14.16       14.25      1.31 o 
   5  20   1        2.79        2.38      0.91 o 
  -6  21   1        6.87        7.44      1.09 o 
  -5  21   1       21.86       22.08      1.38 o 
  -4  21   1       16.38       13.86      1.09 o 
  -3  21   1        0.55        1.07      0.41 o 
  -2  21   1      129.25      133.81      2.06 o 
  -1  21   1        4.94        5.31      0.52 o 
   0  21   1       30.38       28.33      0.96 o 
   1  21   1        5.55        5.58      0.51 o 
   2  21   1       28.00       29.02      1.60 o 
   3  21   1        6.40        9.23      0.91 o 
   4  21   1       23.43       19.31      1.44 o 
   5  21   1        9.62        7.92      1.22 o 
  -6  22   1        0.91        1.75      0.88 o 
  -5  22   1       31.44       33.55      2.10 o 
  -4  22   1       17.32       19.25      1.74 o 
  -3  22   1      165.24      159.95      2.91 o 
  -2  22   1      405.54      405.54      5.03 o 
  -1  22   1        0.04        0.12      0.37 o 
   0  22   1        0.14       -0.36      0.36 o 
   1  22   1        8.74        8.39      0.69 o 
   2  22   1        4.40        2.95      0.66 o 
   3  22   1        7.64        6.60      0.83 o 
   4  22   1        9.76       11.98      1.29 o 
   5  22   1        0.70       -0.28      0.88 o 
  -5  23   1       12.03       13.59      1.65 o 
  -4  23   1       11.31       16.02      1.39 o 
  -3  23   1      320.61      301.37      3.40 o 
  -2  23   1       74.11       78.34      1.82 o 
  -1  23   1       47.77       47.05      1.33 o 
   0  23   1      126.10      117.88      2.00 o 
   1  23   1       75.37       74.58      2.24 o 
   2  23   1       13.51       12.41      1.23 o 
   3  23   1       11.70       12.35      1.91 o 
   4  23   1        4.47        7.78      2.22 o 
   5  23   1       18.56       22.36      1.79 o 
  -5  24   1        4.35        5.59      1.02 o 
  -4  24   1       40.44       43.52      1.98 o 
  -3  24   1      210.21      211.84      2.74 o 
  -2  24   1        7.49        7.32      0.70 o 
  -1  24   1        8.39        8.81      0.68 o 
   0  24   1        0.08        0.30      0.42 o 
   1  24   1       19.87       21.57      1.51 o 
   2  24   1       14.21       10.67      1.71 o 
   3  24   1        2.39        3.47      0.85 o 
   4  24   1       33.88       29.30      1.82 o 
   5  24   1       14.75       15.31      1.60 o 
  -5  25   1        8.43        8.97      1.13 o 
  -4  25   1        1.68        1.68      0.75 o 
  -3  25   1        8.09       11.73      0.84 o 
  -2  25   1       24.51       24.29      1.07 o 
  -1  25   1       59.34       60.99      1.75 o 
   0  25   1        0.15       -0.09      0.45 o 
   1  25   1        9.63        7.20      0.72 o 
   2  25   1        0.00       -0.66      0.66 o 
   3  25   1        3.95        4.01      1.10 o 
   4  25   1       12.86        7.79      1.25 o 
   5  25   1       26.72       24.33      3.10 o 
  -5  26   1        2.74        3.09      0.94 o 
  -4  26   1        0.00       -0.57      0.69 o 
  -3  26   1       37.22       37.47      1.40 o 
  -2  26   1       57.31       54.56      1.55 o 
  -1  26   1       36.26       34.07      1.17 o 
   0  26   1        0.34        0.04      0.54 o 
   1  26   1       42.86       41.75      1.32 o 
   2  26   1        5.59        6.82      1.10 o 
   3  26   1        3.69        3.14      0.93 o 
   4  26   1       16.91       19.04      2.37 o 
  -5  27   1        0.80       -0.67      0.81 o 
  -4  27   1        0.00       -0.11      0.88 o 
  -3  27   1        0.07       -0.10      0.54 o 
  -2  27   1      202.61      203.19      4.29 o 
  -1  27   1       77.33       83.64      1.78 o 
   0  27   1       10.49        8.50      1.04 o 
   1  27   1        3.81        4.77      0.62 o 
   2  27   1        2.23        0.57      0.81 o 
   3  27   1        1.83        2.20      0.97 o 
   4  27   1       13.92       14.42      1.53 o 
  -4  28   1        0.42        0.41      1.00 o 
  -3  28   1        0.02       -0.55      0.55 o 
  -2  28   1      158.08      161.16      2.80 o 
  -1  28   1      126.02      124.47      2.52 o 
   0  28   1       64.10       65.69      1.83 o 
   1  28   1      192.26      198.75      6.51 o 
   2  28   1       45.21       37.11      2.04 o 
   3  28   1        8.86        9.95      1.34 o 
   4  28   1       23.87       26.13      2.42 o 
  -4  29   1        8.32        6.60      1.37 o 
  -3  29   1       36.82       38.82      2.17 o 
  -2  29   1      155.40      149.90      3.02 o 
  -1  29   1      169.73      175.06      2.99 o 
   0  29   1        3.43        3.23      0.72 o 
   1  29   1        2.14        3.47      0.97 o 
   2  29   1        6.33        3.76      1.15 o 
   3  29   1        0.87        0.67      0.93 o 
  -4  30   1       12.48       14.61      1.66 o 
  -3  30   1       23.67       25.58      1.51 o 
  -2  30   1       13.33       14.46      1.14 o 
  -1  30   1       43.46       43.62      1.46 o 
   0  30   1       11.51       12.54      1.30 o 
   1  30   1        0.33       -0.74      0.81 o 
   2  30   1       10.10       10.65      2.36 o 
   3  30   1        8.54        7.26      1.32 o 
  -3  31   1       36.93       36.73      2.27 o 
  -2  31   1       28.77       30.57      1.56 o 
  -1  31   1        0.37        0.57      0.66 o 
   0  31   1       39.77       40.07      1.58 o 
   1  31   1        1.05        1.29      0.95 o 
   2  31   1        0.15       -0.25      0.91 o 
   3  31   1        2.75        3.25      1.47 o 
  -3  32   1       62.78       67.34      3.63 o 
  -2  32   1        0.77        0.08      1.04 o 
  -1  32   1        0.16        1.44      0.69 o 
   0  32   1       10.64        9.91      1.02 o 
   1  32   1       14.42       16.99      2.96 o 
   2  32   1        1.59        1.06      1.56 o 
  -2  33   1        0.01       -0.54      0.71 o 
  -1  33   1      128.41      131.56      3.72 o 
   0  33   1       13.80       16.38      1.13 o 
   1  33   1       11.51       10.85      1.44 o 
  -1  34   1        0.06        1.14      0.70 o 
   0  34   1      178.55      184.23      4.20 o 
   1  34   1        0.00       -0.73      1.27 o 
  -8   0   2        0.02        0.59      1.11 o 
  -6   0   2        0.25       -0.48      0.48 o 
  -4   0   2      253.44      208.65      3.49 o 
  -2   0   2        0.18        0.32      0.26 o 
   0   0   2      474.29      498.07      6.20 o 
   2   0   2      681.51      682.84     12.90 o 
   4   0   2        2.46        2.12      0.82 o 
   6   0   2      380.25      400.65     10.12 o 
  -8   1   2        4.79        3.49      1.18 o 
  -7   1   2       14.88       18.23      1.17 o 
  -6   1   2        5.34        4.67      0.62 o 
  -5   1   2        0.05       -0.07      0.32 o 
  -4   1   2        7.18       10.62      0.44 o 
  -3   1   2      216.25      221.89      1.94 o 
  -2   1   2      123.97      119.66      1.56 o 
  -1   1   2     2735.23     2693.75     16.85 o 
   0   1   2       64.13       56.34      0.71 o 
   1   1   2       25.56       25.81      0.55 o 
   2   1   2        0.50        0.45      0.28 o 
   3   1   2      286.72      289.70      3.45 o 
   4   1   2       27.53       24.34      1.27 o 
   5   1   2      198.33      198.63      2.45 o 
   6   1   2       49.19       51.22      1.53 o 
  -8   2   2        3.20        3.62      0.88 o 
  -7   2   2       49.93       50.78      1.38 o 
  -6   2   2        0.78        0.23      0.44 o 
  -5   2   2      206.77      217.79      2.42 o 
  -4   2   2      169.06      162.82      1.51 o 
  -3   2   2        0.80        1.46      0.21 o 
  -2   2   2        9.20       12.56      0.32 o 
  -1   2   2      380.86      336.68      2.65 o 
   0   2   2        0.38        0.24      0.21 o 
   1   2   2        9.93       11.36      0.39 o 
   2   2   2       27.05       24.75      0.75 o 
   3   2   2       13.26       13.88      0.75 o 
   4   2   2       16.34       17.43      3.59 o 
   5   2   2      225.29      218.20      4.52 o 
   6   2   2        0.37        0.92      0.62 o 
  -7   3   2        1.98        1.83      0.54 o 
  -6   3   2       32.68       34.66      1.11 o 
  -5   3   2      253.79      245.56      2.67 o 
  -4   3   2        1.46        1.40      0.25 o 
  -3   3   2      301.26      311.28      2.22 o 
  -2   3   2       84.78       88.64      0.85 o 
  -1   3   2      550.27      555.11      3.84 o 
   0   3   2      188.00      183.59      1.64 o 
   1   3   2      168.26      174.10      1.71 o 
   2   3   2       21.70       28.45      0.79 o 
   3   3   2      430.66      443.25      4.83 o 
   4   3   2       78.84       76.03      2.71 o 
   5   3   2        2.84        2.26      0.69 o 
   6   3   2        3.14        1.52      0.66 o 
  -7   4   2       16.15       17.81      1.13 o 
  -6   4   2       30.74       30.38      1.16 o 
  -5   4   2      181.81      185.63      2.33 o 
  -4   4   2       12.82       16.48      0.48 o 
  -3   4   2      360.69      396.68      2.72 o 
  -2   4   2     1209.48     1245.02      7.74 o 
  -1   4   2      517.78      494.70      3.48 o 
   0   4   2        4.92        3.93      0.24 o 
   1   4   2      632.39      652.97      5.11 o 
   2   4   2       70.62       70.43      1.24 o 
   3   4   2       22.61       25.47      1.08 o 
   4   4   2        8.11        8.51      0.68 o 
   5   4   2       36.23       34.99      1.38 o 
   6   4   2        9.28       14.32      1.03 o 
  -7   5   2        0.03       -0.33      0.54 o 
  -6   5   2       29.49       30.49      1.10 o 
  -5   5   2      169.54      180.77      2.29 o 
  -4   5   2       65.08       61.57      0.82 o 
  -3   5   2        1.25        3.50      0.23 o 
  -2   5   2      543.78      530.89      3.81 o 
  -1   5   2       12.44       16.18      0.38 o 
   0   5   2       16.99       19.43      0.43 o 
   1   5   2     1295.83     1406.91     11.50 o 
   2   5   2      248.63      256.70      3.02 o 
   3   5   2        8.35       11.50      0.69 o 
   4   5   2      312.42      299.33      3.79 o 
   5   5   2       42.97       44.57      2.39 o 
   6   5   2       29.61       32.53      2.55 o 
  -7   6   2        1.72        2.31      0.70 o 
  -6   6   2        1.05        2.51      0.57 o 
  -5   6   2        9.23        8.69      0.74 o 
  -4   6   2       57.18       57.85      0.89 o 
  -3   6   2       24.45       36.42      0.67 o 
  -2   6   2     1999.27     2195.78     13.29 o 
  -1   6   2       88.69      100.84      0.94 o 
   0   6   2       97.37      113.93      1.51 o 
   1   6   2     1016.15     1107.96      9.23 o 
   2   6   2      103.10      116.63      1.70 o 
   3   6   2        3.99        3.26      0.37 o 
   4   6   2      228.23      235.70      3.20 o 
   5   6   2       50.31       55.53      2.00 o 
   6   6   2        2.07        2.13      0.73 o 
  -7   7   2       39.77       31.38      1.78 o 
  -6   7   2      259.44      238.71      3.23 o 
  -5   7   2        1.59        0.14      0.32 o 
  -4   7   2       71.24       79.61      1.08 o 
  -3   7   2      175.70      216.09      1.69 o 
  -2   7   2      181.48      173.66      1.51 o 
  -1   7   2       11.08        9.98      0.33 o 
   0   7   2       59.25       68.03      0.88 o 
   1   7   2      401.91      436.14      4.63 o 
   2   7   2       84.94       88.92      1.45 o 
   3   7   2        6.26        9.13      0.68 o 
   4   7   2      399.99      385.90      4.61 o 
   5   7   2       21.39       20.14      1.10 o 
   6   7   2       10.12        9.02      0.93 o 
  -7   8   2       20.75       18.05      1.01 o 
  -6   8   2       51.66       55.28      1.42 o 
  -5   8   2        9.68       12.94      0.57 o 
  -4   8   2        2.95        3.06      0.36 o 
  -3   8   2       65.10       62.15      0.67 o 
  -2   8   2      454.52      467.38      3.11 o 
  -1   8   2      195.37      186.94      1.65 o 
   0   8   2      230.78      229.64      2.05 o 
   1   8   2      324.75      330.20      3.35 o 
   2   8   2       94.95       98.00      2.10 o 
   3   8   2       24.54       27.14      1.04 o 
   4   8   2      254.61      247.43      3.37 o 
   5   8   2       21.85       22.03      1.13 o 
   6   8   2        9.27        9.46      0.98 o 
  -7   9   2       16.83       17.38      1.08 o 
  -6   9   2      153.20      149.15      3.42 o 
  -5   9   2       79.43       76.39      1.49 o 
  -4   9   2       64.38       67.03      1.01 o 
  -3   9   2      107.32      132.35      1.36 o 
  -2   9   2      186.97      209.31      1.74 o 
  -1   9   2       13.89       15.89      0.54 o 
   0   9   2     1134.32     1164.52      8.78 o 
   1   9   2      111.64      135.86      1.60 o 
   2   9   2       19.58       19.97      1.03 o 
   3   9   2       23.37       22.35      0.82 o 
   4   9   2       43.78       42.75      1.21 o 
   5   9   2        0.00        0.59      0.51 o 
   6   9   2        0.63        0.48      1.07 o 
  -7  10   2       31.36       32.28      2.36 o 
  -6  10   2      148.99      153.84      3.10 o 
  -5  10   2       47.28       46.16      1.06 o 
  -4  10   2        6.38        7.57      0.43 o 
  -3  10   2      164.86      182.68      1.67 o 
  -2  10   2        1.11        1.95      0.28 o 
  -1  10   2       11.93       11.71      0.40 o 
   0  10   2      388.15      409.06      3.37 o 
   1  10   2      493.54      487.49      3.93 o 
   2  10   2        0.67        0.11      0.43 o 
   3  10   2      133.23      128.24      2.04 o 
   4  10   2       12.97       13.18      0.73 o 
   5  10   2        2.23        1.83      0.86 o 
   6  10   2        7.35        8.75      1.56 o 
  -7  11   2       51.80       55.00      3.28 o 
  -6  11   2       34.34       31.99      1.72 o 
  -5  11   2       10.06       13.27      0.71 o 
  -4  11   2       30.67       34.15      0.73 o 
  -3  11   2      604.64      625.98      4.68 o 
  -2  11   2       61.99       60.70      0.89 o 
  -1  11   2      560.02      576.64      4.23 o 
   0  11   2      965.21     1034.27      7.75 o 
   1  11   2      652.39      659.70      5.09 o 
   2  11   2      239.88      252.43      6.61 o 
   3  11   2      265.35      254.92      4.56 o 
   4  11   2       31.17       38.31      1.30 o 
   5  11   2        0.02        0.82      1.14 o 
   6  11   2        3.33        4.57      1.80 o 
  -7  12   2        0.02        0.33      0.87 o 
  -6  12   2       78.75       64.06      2.32 o 
  -5  12   2      134.82      121.36      1.74 o 
  -4  12   2        9.20        9.19      0.49 o 
  -3  12   2        2.22        5.16      0.33 o 
  -2  12   2      494.32      573.73      4.28 o 
  -1  12   2      150.54      156.77      1.67 o 
   0  12   2      268.24      257.22      2.22 o 
   1  12   2     1599.41     1623.33     12.39 o 
   2  12   2       46.05       47.17      1.53 o 
   3  12   2       86.73       81.91      2.20 o 
   4  12   2       33.52       31.04      1.05 o 
   5  12   2       19.49       17.27      1.88 o 
   6  12   2       12.60       16.49      2.45 o 
  -7  13   2       18.15       18.46      1.57 o 
  -6  13   2        1.52        1.01      0.68 o 
  -5  13   2      104.11       90.55      1.94 o 
  -4  13   2       32.92       27.65      0.96 o 
  -3  13   2       26.05       32.53      0.70 o 
  -2  13   2      648.86      687.43      5.01 o 
  -1  13   2       50.35       47.82      0.80 o 
   0  13   2       82.12       81.59      1.06 o 
   1  13   2      163.64      161.75      1.79 o 
   2  13   2       84.64       89.53      2.55 o 
   3  13   2       29.06       22.83      1.29 o 
   4  13   2        1.54       -0.09      0.59 o 
   5  13   2        0.16       -0.27      0.74 o 
   6  13   2        4.57        6.20      1.96 o 
  -7  14   2        0.32        0.25      0.90 o 
  -6  14   2        1.74        2.03      0.76 o 
  -5  14   2       11.95       12.07      0.91 o 
  -4  14   2       14.31       11.91      0.49 o 
  -3  14   2        0.13        0.14      0.25 o 
  -2  14   2        2.79        2.72      0.31 o 
  -1  14   2      206.86      224.49      2.08 o 
   0  14   2      240.57      252.21      2.24 o 
   1  14   2       65.92       58.23      0.87 o 
   2  14   2       93.93       93.97      2.80 o 
   3  14   2      106.84       88.73      3.25 o 
   4  14   2        0.00       -0.62      0.62 o 
   5  14   2       15.95       17.50      1.92 o 
   6  14   2       13.66       16.49      2.61 o 
  -7  15   2       76.55       76.13      5.71 o 
  -6  15   2        5.21        5.95      0.97 o 
  -5  15   2       29.21       28.36      1.22 o 
  -4  15   2       18.48       19.11      0.70 o 
  -3  15   2        5.95        6.33      0.39 o 
  -2  15   2        4.72        5.01      0.34 o 
  -1  15   2        1.47        3.73      0.34 o 
   0  15   2       23.18       27.18      0.64 o 
   1  15   2       24.52       23.52      0.59 o 
   2  15   2       18.75       24.38      1.37 o 
   3  15   2        0.68        0.28      0.65 o 
   4  15   2       20.85       18.38      1.31 o 
   5  15   2       42.58       40.33      2.77 o 
   6  15   2        2.93        4.90      1.96 o 
  -7  16   2        3.80        0.93      1.26 o 
  -6  16   2       69.47       70.22      2.20 o 
  -5  16   2        0.29        0.54      0.55 o 
  -4  16   2       74.68       67.87      1.42 o 
  -3  16   2        0.56        1.12      0.32 o 
  -2  16   2       72.97       70.96      1.23 o 
  -1  16   2       11.50       13.66      0.50 o 
   0  16   2        7.52       11.16      0.46 o 
   1  16   2       34.15       42.06      1.13 o 
   2  16   2      674.81      660.09      7.38 o 
   3  16   2      228.28      206.42      3.95 o 
   4  16   2       29.58       28.47      3.06 o 
   5  16   2       11.17       11.39      1.28 o 
   6  16   2       13.87        8.82      2.29 o 
  -7  17   2        0.20        0.16      1.63 o 
  -6  17   2        5.12        5.85      0.98 o 
  -5  17   2        6.23        5.94      0.79 o 
  -4  17   2        0.56       -0.09      0.37 o 
  -3  17   2        2.27        3.38      0.44 o 
  -2  17   2        9.34        6.32      0.39 o 
  -1  17   2      160.18      183.80      2.28 o 
   0  17   2       16.87       18.34      0.55 o 
   1  17   2       10.57        7.56      0.47 o 
   2  17   2      919.62      902.93      9.61 o 
   3  17   2       47.02       49.48      3.23 o 
   4  17   2        0.99        1.95      1.19 o 
   5  17   2       52.11       54.17      2.26 o 
  -6  18   2        3.29        2.94      0.77 o 
  -5  18   2       36.84       37.48      1.45 o 
  -4  18   2       83.17       71.77      1.36 o 
  -3  18   2       47.23       44.77      0.98 o 
  -2  18   2        2.03        2.19      0.33 o 
  -1  18   2      274.35      299.02      2.92 o 
   0  18   2      166.91      162.54      2.49 o 
   1  18   2       20.49       19.34      0.72 o 
   2  18   2       51.31       54.07      2.19 o 
   3  18   2       53.65       51.69      1.65 o 
   4  18   2        3.95        4.55      1.00 o 
   5  18   2        0.03       -0.16      0.81 o 
  -6  19   2        0.07        0.40      0.67 o 
  -5  19   2        3.47        4.63      0.81 o 
  -4  19   2      102.93      100.32      2.07 o 
  -3  19   2        0.03       -0.23      0.34 o 
  -2  19   2        8.80        8.90      0.46 o 
  -1  19   2       23.70       21.71      0.74 o 
   0  19   2       26.30       29.57      0.89 o 
   1  19   2      118.16      111.11      1.65 o 
   2  19   2        0.16       -0.05      0.50 o 
   3  19   2        0.70        0.68      0.61 o 
   4  19   2       93.67       89.67      2.73 o 
   5  19   2        3.67        4.70      1.16 o 
  -6  20   2        3.06        4.98      0.89 o 
  -5  20   2        9.37       10.08      0.86 o 
  -4  20   2       26.88       25.74      0.93 o 
  -3  20   2        0.24        0.23      0.36 o 
  -2  20   2       34.51       29.42      0.75 o 
  -1  20   2       13.87       13.87      0.65 o 
   0  20   2        4.48        2.59      0.37 o 
   1  20   2        2.79        2.83      0.43 o 
   2  20   2       27.39       33.48      2.36 o 
   3  20   2       24.35       21.26      1.22 o 
   4  20   2        4.84        4.55      1.00 o 
   5  20   2        2.41        1.56      0.93 o 
  -6  21   2        9.25       12.52      1.28 o 
  -5  21   2        1.86        0.89      0.60 o 
  -4  21   2        0.04        0.43      0.56 o 
  -3  21   2       29.19       28.71      0.92 o 
  -2  21   2      129.08      123.99      1.69 o 
  -1  21   2       18.69       22.17      0.81 o 
   0  21   2        8.65        8.03      0.63 o 
   1  21   2        2.13        1.49      0.44 o 
   2  21   2        1.63        1.97      0.65 o 
   3  21   2      110.55       98.82      3.55 o 
   4  21   2       55.19       49.95      2.16 o 
   5  21   2        0.02        2.06      0.99 o 
  -6  22   2        5.24        7.28      1.11 o 
  -5  22   2        6.75        8.44      0.99 o 
  -4  22   2        5.57        6.12      0.83 o 
  -3  22   2        0.28        0.52      0.42 o 
  -2  22   2      162.62      166.58      2.04 o 
  -1  22   2       19.52       16.39      0.83 o 
   0  22   2       30.72       35.51      1.14 o 
   1  22   2       96.91       85.25      1.83 o 
   2  22   2       19.68       16.68      1.19 o 
   3  22   2      153.60      148.62      3.03 o 
   4  22   2       29.27       27.86      1.79 o 
   5  22   2       30.99       29.67      1.97 o 
  -6  23   2        0.19       -0.16      1.63 o 
  -5  23   2       46.44       52.76      2.20 o 
  -4  23   2        0.50       -0.08      0.59 o 
  -3  23   2        0.01        0.04      0.46 o 
  -2  23   2       58.33       58.20      1.16 o 
  -1  23   2        0.97        0.88      0.39 o 
   0  23   2        5.45        6.66      0.65 o 
   1  23   2      256.86      239.36      3.13 o 
   2  23   2       17.80       14.59      1.35 o 
   3  23   2       32.28       33.57      1.54 o 
   4  23   2      126.93      143.25      5.29 o 
  -5  24   2       30.82       33.47      1.70 o 
  -4  24   2        3.65        2.91      0.57 o 
  -3  24   2       17.78       19.02      0.93 o 
  -2  24   2        3.73        3.42      0.48 o 
  -1  24   2       17.64       19.10      0.78 o 
   0  24   2        8.01        6.79      0.69 o 
   1  24   2       10.09        7.85      0.74 o 
   2  24   2        9.07        9.80      1.61 o 
   3  24   2       15.59       16.09      1.24 o 
   4  24   2       12.48       13.44      1.46 o 
  -5  25   2        1.64        1.58      1.25 o 
  -4  25   2        3.34        4.57      0.98 o 
  -3  25   2       23.52       23.66      1.15 o 
  -2  25   2       12.49       13.26      0.68 o 
  -1  25   2        8.32       10.17      0.79 o 
   0  25   2        0.18        0.00      0.46 o 
   1  25   2        8.28        8.45      1.41 o 
   2  25   2        0.02        0.16      0.75 o 
   3  25   2        6.62        6.21      1.04 o 
   4  25   2       15.78       12.77      1.54 o 
  -5  26   2       14.79       16.98      1.44 o 
  -4  26   2        0.48        1.37      0.69 o 
  -3  26   2      143.70      146.42      2.61 o 
  -2  26   2       10.77       10.38      0.88 o 
  -1  26   2        3.97        2.45      0.59 o 
   0  26   2       20.86       20.14      1.62 o 
   1  26   2        1.36        1.22      0.73 o 
   2  26   2       10.22       11.13      1.55 o 
   3  26   2        3.79        3.04      1.03 o 
   4  26   2       14.26       12.30      1.53 o 
  -5  27   2        1.46        0.71      0.83 o 
  -4  27   2       13.38       14.36      1.12 o 
  -3  27   2      337.51      337.30      5.61 o 
  -2  27   2       19.29       23.44      1.25 o 
  -1  27   2        1.44        1.82      0.56 o 
   0  27   2       27.92       30.64      1.24 o 
   1  27   2        8.13        7.45      0.65 o 
   2  27   2        6.14        5.73      1.12 o 
   3  27   2       31.83       36.54      2.82 o 
  -4  28   2        3.34        3.25      0.90 o 
  -3  28   2       24.07       26.45      1.29 o 
  -2  28   2      139.61      142.97      2.99 o 
  -1  28   2       45.77       44.94      1.44 o 
   0  28   2      105.60       94.95      2.06 o 
   1  28   2        0.54        0.06      0.79 o 
   2  28   2       15.92       13.45      1.46 o 
   3  28   2       55.38       63.49      2.60 o 
  -4  29   2       77.90       87.32      2.41 o 
  -3  29   2       16.12       13.42      1.04 o 
  -2  29   2       46.40       49.03      1.82 o 
  -1  29   2        7.85        9.17      0.86 o 
   0  29   2       22.91       23.55      1.14 o 
   1  29   2        5.12        1.54      0.93 o 
   2  29   2        1.90        2.69      1.33 o 
   3  29   2       26.61       30.46      2.04 o 
  -3  30   2       21.83       23.61      1.59 o 
  -2  30   2       20.11       18.49      1.29 o 
  -1  30   2        2.15        2.14      0.63 o 
   0  30   2        1.08        1.61      0.70 o 
   1  30   2        7.27        6.10      1.18 o 
   2  30   2        5.07        5.89      1.24 o 
  -3  31   2       10.76       11.32      1.16 o 
  -2  31   2       15.13       14.33      1.23 o 
  -1  31   2       24.98       25.09      1.21 o 
   0  31   2        8.99        8.20      0.95 o 
   1  31   2        0.74        0.69      0.96 o 
   2  31   2        1.00        0.46      1.00 o 
  -2  32   2        2.03        2.67      0.86 o 
  -1  32   2        2.86        2.57      0.68 o 
   0  32   2        0.36       -0.26      0.66 o 
   1  32   2        0.06       -0.66      0.84 o 
  -2  33   2       16.91       16.92      1.35 o 
  -1  33   2       19.66       23.59      1.18 o 
   0  33   2       54.33       50.93      1.80 o 
  -7   0   3        8.91        9.78      1.19 o 
  -5   0   3      598.58      574.04     10.66 o 
  -3   0   3      258.21      255.04      2.85 o 
  -1   0   3     2154.47     2301.28     20.77 o 
   1   0   3      619.86      659.60      7.66 o 
   3   0   3      118.19      133.03      3.17 o 
   5   0   3      361.76      364.24      9.47 o 
  -7   1   3        0.19        0.30      0.77 o 
  -6   1   3        0.19        0.46      0.42 o 
  -5   1   3      242.71      241.10      2.79 o 
  -4   1   3       70.71       71.13      1.11 o 
  -3   1   3      104.34       98.92      1.15 o 
  -2   1   3      750.31      830.82      5.73 o 
  -1   1   3      354.96      340.00      2.77 o 
   0   1   3        0.06        0.37      0.21 o 
   1   1   3        0.50        0.94      0.28 o 
   2   1   3      785.81      808.52      8.18 o 
   3   1   3       49.70       51.23      1.36 o 
   4   1   3      102.06      103.53      3.18 o 
   5   1   3        2.52        4.36      1.04 o 
   6   1   3        2.40        2.69      0.71 o 
  -7   2   3       22.90       23.55      1.25 o 
  -6   2   3       96.59       99.54      1.63 o 
  -5   2   3      245.89      238.76      3.46 o 
  -4   2   3      569.92      562.32      4.38 o 
  -3   2   3        2.39        2.68      0.28 o 
  -2   2   3      161.68      178.27      1.80 o 
  -1   2   3        2.88        2.58      0.26 o 
   0   2   3        0.77        1.34      0.25 o 
   1   2   3       89.24       88.34      1.23 o 
   2   2   3      203.33      197.38      2.73 o 
   3   2   3       11.36       10.99      1.05 o 
   4   2   3      100.29       92.24      2.71 o 
   5   2   3      146.33      138.88      3.01 o 
   6   2   3        0.42        0.41      0.67 o 
  -7   3   3        7.96        8.77      0.80 o 
  -6   3   3      124.25      122.40      1.82 o 
  -5   3   3        0.49        1.08      0.37 o 
  -4   3   3      181.85      175.82      1.86 o 
  -3   3   3        4.68        9.80      0.40 o 
  -2   3   3       12.98        7.34      0.35 o 
  -1   3   3       87.48       93.16      1.17 o 
   0   3   3      218.35      227.19      2.20 o 
   1   3   3      193.05      197.95      2.34 o 
   2   3   3       67.89       72.15      1.48 o 
   3   3   3       66.30       63.71      1.75 o 
   4   3   3      211.68      208.65      4.32 o 
   5   3   3        7.75        7.93      0.96 o 
   6   3   3       42.83       46.16      1.78 o 
  -7   4   3        1.07        1.97      0.64 o 
  -6   4   3      219.85      219.17      3.40 o 
  -5   4   3      183.16      178.21      2.14 o 
  -4   4   3        3.35        3.22      0.35 o 
  -3   4   3      346.72      385.26      2.97 o 
  -2   4   3      132.30      147.86      1.49 o 
  -1   4   3        1.22        1.76      0.25 o 
   0   4   3      311.94      310.26      2.88 o 
   1   4   3       23.86       26.33      0.77 o 
   2   4   3        8.58       10.43      0.65 o 
   3   4   3        1.02        2.10      0.59 o 
   4   4   3       99.21       99.91      2.81 o 
   5   4   3       14.09       12.66      1.07 o 
   6   4   3       50.44       49.91      1.87 o 
  -7   5   3        5.29        7.15      0.78 o 
  -6   5   3      113.71      111.60      2.12 o 
  -5   5   3      229.01      227.47      2.65 o 
  -4   5   3      353.25      339.30      2.60 o 
  -3   5   3       65.02       68.57      0.97 o 
  -2   5   3      169.95      179.94      1.72 o 
  -1   5   3      154.26      140.62      1.45 o 
   0   5   3     1088.32     1151.59      8.25 o 
   1   5   3        0.53        0.46      0.29 o 
   2   5   3       45.95       53.79      1.28 o 
   3   5   3      212.26      201.28      3.37 o 
   4   5   3        6.92        7.73      0.98 o 
   5   5   3        6.86        7.16      1.16 o 
   6   5   3      119.99      122.14      3.69 o 
  -7   6   3        3.65        4.27      0.69 o 
  -6   6   3        1.42        2.76      0.59 o 
  -5   6   3        4.18        4.32      0.38 o 
  -4   6   3       56.63       56.19      0.85 o 
  -3   6   3        0.24        1.24      0.26 o 
  -2   6   3      128.44      142.72      1.44 o 
  -1   6   3      164.40      175.45      1.67 o 
   0   6   3      138.07      134.15      1.50 o 
   1   6   3       36.70       40.95      0.96 o 
   2   6   3       15.27       16.58      0.78 o 
   3   6   3       35.19       35.88      1.37 o 
   4   6   3        0.44        1.69      0.90 o 
   5   6   3        0.25        0.00      0.62 o 
   6   6   3       60.41       63.47      2.71 o 
  -7   7   3       41.36       38.87      1.38 o 
  -6   7   3       85.28       84.94      1.99 o 
  -5   7   3       26.70       28.37      0.84 o 
  -4   7   3       21.90       18.96      0.56 o 
  -3   7   3      107.79       94.92      1.15 o 
  -2   7   3        4.87        7.09      0.36 o 
  -1   7   3      144.67      145.98      1.60 o 
   0   7   3      787.00      807.69      6.01 o 
   1   7   3        8.78        7.95      0.49 o 
   2   7   3       59.76       57.96      1.35 o 
   3   7   3      265.17      252.26      4.97 o 
   4   7   3        3.40        5.27      0.68 o 
   5   7   3        2.48        3.08      0.84 o 
   6   7   3        2.96        2.94      1.15 o 
  -7   8   3        8.71        9.58      1.01 o 
  -6   8   3        7.32        7.95      0.75 o 
  -5   8   3        6.70        6.38      0.51 o 
  -4   8   3       10.18        9.32      0.41 o 
  -3   8   3      337.12      340.35      2.86 o 
  -2   8   3      108.17      103.89      1.26 o 
  -1   8   3        1.43        0.39      0.21 o 
   0   8   3       11.74       14.60      0.49 o 
   1   8   3       62.83       63.80      1.26 o 
   2   8   3       48.28       48.20      1.13 o 
   3   8   3      172.89      159.69      2.95 o 
   4   8   3       19.89       17.92      0.99 o 
   5   8   3       40.94       43.46      1.73 o 
   6   8   3        5.62        8.45      2.69 o 
  -7   9   3       30.84       32.36      1.32 o 
  -6   9   3       54.47       48.34      1.98 o 
  -5   9   3        8.02        6.00      0.72 o 
  -4   9   3       12.89       18.60      0.55 o 
  -3   9   3      134.04      140.35      1.40 o 
  -2   9   3        0.23        0.03      0.22 o 
  -1   9   3      214.65      215.53      1.98 o 
   0   9   3      164.76      159.47      1.61 o 
   1   9   3      116.87      111.50      1.83 o 
   2   9   3       13.89       16.19      0.69 o 
   3   9   3        3.72        4.13      0.68 o 
   4   9   3       48.29       45.86      2.69 o 
   5   9   3        4.62        3.98      0.81 o 
   6   9   3        1.18        0.63      0.90 o 
  -7  10   3       30.45       26.22      1.22 o 
  -6  10   3       58.75       62.45      1.84 o 
  -5  10   3       90.71       89.65      1.50 o 
  -4  10   3        8.30        9.06      0.40 o 
  -3  10   3        0.11        0.16      0.24 o 
  -2  10   3       15.30       15.47      0.49 o 
  -1  10   3       24.33       27.31      0.61 o 
   0  10   3      192.03      181.76      1.94 o 
   1  10   3       43.48       47.34      1.08 o 
   2  10   3        0.85        0.60      0.39 o 
   3  10   3       22.75       24.82      1.04 o 
   4  10   3       17.48       16.37      0.98 o 
   5  10   3        2.37        2.12      0.92 o 
   6  10   3        0.35       -0.28      0.86 o 
  -7  11   3        9.76       10.99      0.99 o 
  -6  11   3        7.40        8.74      0.77 o 
  -5  11   3       14.28       12.99      0.69 o 
  -4  11   3       25.48       22.98      0.71 o 
  -3  11   3        6.89       10.07      0.41 o 
  -2  11   3        7.48       13.25      0.48 o 
  -1  11   3       13.32       13.32      0.44 o 
   0  11   3      295.32      285.58      2.89 o 
   1  11   3       83.78       75.29      1.16 o 
   2  11   3        3.63        3.59      0.51 o 
   3  11   3       91.15       73.37      1.72 o 
   4  11   3       29.52       22.96      1.12 o 
   5  11   3        5.65        4.71      1.01 o 
  -7  12   3       37.23       32.81      1.46 o 
  -6  12   3        1.55        0.76      0.49 o 
  -5  12   3       10.22        9.49      0.62 o 
  -4  12   3        2.10        1.78      0.35 o 
  -3  12   3       19.19       23.97      0.72 o 
  -2  12   3        0.03        0.08      0.24 o 
  -1  12   3       46.22       50.99      0.78 o 
   0  12   3        3.77        3.18      0.34 o 
   1  12   3      150.42      134.61      1.65 o 
   2  12   3        1.73        1.54      0.57 o 
   3  12   3      151.94      141.04      2.49 o 
   4  12   3        8.88        8.91      0.85 o 
   5  12   3        6.36        8.20      0.95 o 
  -7  13   3       61.19       71.82      2.70 o 
  -6  13   3       93.09       78.93      1.81 o 
  -5  13   3       22.43       15.35      1.03 o 
  -4  13   3        2.88        6.99      0.49 o 
  -3  13   3      132.30      143.57      1.55 o 
  -2  13   3        0.06        0.05      0.23 o 
  -1  13   3       82.85       83.68      1.09 o 
   0  13   3       21.10       18.38      0.58 o 
   1  13   3        1.56        1.14      0.37 o 
   2  13   3       10.30        6.21      0.67 o 
   3  13   3       27.79       28.44      1.15 o 
   4  13   3        8.49        7.92      0.78 o 
   5  13   3        0.06       -0.39      0.67 o 
  -7  14   3        0.45        1.82      0.99 o 
  -6  14   3        0.05        0.29      0.51 o 
  -5  14   3        3.03        3.22      0.49 o 
  -4  14   3       76.52       70.92      1.24 o 
  -3  14   3        6.00        7.45      0.50 o 
  -2  14   3       75.78       77.04      1.17 o 
  -1  14   3      116.84      110.39      1.40 o 
   0  14   3      307.88      306.66      2.75 o 
   1  14   3       32.99       35.46      0.88 o 
   2  14   3        3.42        3.59      0.57 o 
   3  14   3       42.84       40.01      1.51 o 
   4  14   3        9.33        9.28      1.15 o 
   5  14   3       30.74       32.62      1.60 o 
  -7  15   3       11.02       11.24      2.15 o 
  -6  15   3        3.77        3.41      0.65 o 
  -5  15   3       11.95       10.43      0.70 o 
  -4  15   3        4.68        3.97      0.47 o 
  -3  15   3        0.05       -0.25      0.25 o 
  -2  15   3       44.05       38.95      0.96 o 
  -1  15   3      279.47      261.80      2.47 o 
   0  15   3       10.73        9.42      0.48 o 
   1  15   3      154.03      149.74      2.85 o 
   2  15   3        4.67        2.90      1.11 o 
   3  15   3        9.25        9.33      0.94 o 
   4  15   3        1.69        3.76      0.68 o 
   5  15   3        3.67        4.16      0.85 o 
  -7  16   3        4.50        5.49      1.33 o 
  -6  16   3       11.29       11.22      1.19 o 
  -5  16   3        1.92        1.69      0.50 o 
  -4  16   3        3.71        5.01      0.52 o 
  -3  16   3       15.37       13.64      0.52 o 
  -2  16   3      276.37      268.89      2.57 o 
  -1  16   3      443.12      402.98      3.72 o 
   0  16   3      119.04      112.13      1.45 o 
   1  16   3       59.21       64.70      1.15 o 
   2  16   3      150.33      119.88      3.71 o 
   3  16   3        1.59        1.97      0.56 o 
   4  16   3        0.02       -0.46      0.46 o 
   5  16   3       48.73       43.27      2.54 o 
  -6  17   3        2.12        2.93      0.92 o 
  -5  17   3        0.32        0.61      0.55 o 
  -4  17   3       14.24       14.99      0.92 o 
  -3  17   3        6.28        6.13      0.45 o 
  -2  17   3        1.51        1.30      0.41 o 
  -1  17   3      423.98      416.59      5.30 o 
   0  17   3       28.95       32.26      0.80 o 
   1  17   3      302.26      279.49      3.11 o 
   2  17   3       40.87       26.50      3.01 o 
   3  17   3       12.28        9.11      1.11 o 
   4  17   3       20.87       21.60      1.14 o 
   5  17   3       13.46       21.47      1.69 o 
  -6  18   3        1.35        4.06      0.84 o 
  -5  18   3      137.08      120.70      1.95 o 
  -4  18   3      104.70       94.57      1.61 o 
  -3  18   3        1.92        1.05      0.32 o 
  -2  18   3      256.39      265.79      2.60 o 
  -1  18   3      165.99      165.60      2.15 o 
   0  18   3       79.11       71.44      1.27 o 
   1  18   3        0.10        0.33      0.38 o 
   2  18   3      128.50      106.65      2.40 o 
   3  18   3        0.71        1.26      0.86 o 
   4  18   3        0.88        2.01      0.67 o 
   5  18   3       52.43       59.60      2.51 o 
  -6  19   3        0.54        0.78      0.73 o 
  -5  19   3        8.99        8.89      0.68 o 
  -4  19   3        7.82        6.62      0.60 o 
  -3  19   3        4.96        5.60      0.46 o 
  -2  19   3        0.04       -0.15      0.37 o 
  -1  19   3       69.07       68.49      1.28 o 
   0  19   3        0.01        0.22      0.38 o 
   1  19   3       44.55       38.97      1.06 o 
   2  19   3       88.33       74.19      2.10 o 
   3  19   3       21.14       22.34      1.56 o 
   4  19   3        0.46        1.69      1.22 o 
   5  19   3        0.74        1.47      1.80 o 
  -6  20   3       25.48       26.25      1.45 o 
  -5  20   3       40.34       40.24      1.39 o 
  -4  20   3       11.79       10.82      0.69 o 
  -3  20   3      163.23      159.26      2.19 o 
  -2  20   3       72.33       73.38      1.38 o 
  -1  20   3       61.31       60.44      1.25 o 
   0  20   3       91.49       85.57      2.52 o 
   1  20   3        0.00        0.23      0.43 o 
   2  20   3       22.31       23.70      1.37 o 
   3  20   3        1.86       -0.47      0.74 o 
   4  20   3        8.29       12.55      0.97 o 
  -6  21   3        7.70        7.44      1.01 o 
  -5  21   3        5.35        3.52      0.57 o 
  -4  21   3        9.16       10.05      0.71 o 
  -3  21   3      181.54      187.33      2.71 o 
  -2  21   3      307.02      307.55      3.23 o 
  -1  21   3       51.57       53.10      1.20 o 
   0  21   3        0.66       -0.18      0.44 o 
   1  21   3        0.06        0.12      0.52 o 
   2  21   3       65.06       62.47      1.95 o 
   3  21   3       68.79       70.98      3.86 o 
   4  21   3       13.53       18.24      1.77 o 
  -6  22   3       14.78       16.71      1.31 o 
  -5  22   3        0.11        0.01      0.53 o 
  -4  22   3        0.19        0.34      0.47 o 
  -3  22   3      126.89      124.71      2.12 o 
  -2  22   3      240.42      230.55      2.82 o 
  -1  22   3        9.08        9.44      0.92 o 
   0  22   3        0.05        0.40      0.45 o 
   1  22   3      137.55      112.97      2.05 o 
   2  22   3      109.22      102.92      3.49 o 
   3  22   3       36.44       29.87      1.82 o 
   4  22   3       55.25       60.77      2.54 o 
  -5  23   3        0.01       -0.28      0.52 o 
  -4  23   3       77.25       71.29      1.93 o 
  -3  23   3      160.54      153.35      2.45 o 
  -2  23   3        0.67        0.38      0.42 o 
  -1  23   3       94.16       93.76      1.91 o 
   0  23   3      238.61      219.65      3.15 o 
   1  23   3        2.22        4.31      0.70 o 
   2  23   3       16.15       18.19      1.51 o 
   3  23   3      203.21      191.94      4.53 o 
   4  23   3        7.32       14.09      1.57 o 
  -5  24   3        1.84        3.23      0.66 o 
  -4  24   3       75.65       73.71      1.98 o 
  -3  24   3       57.34       62.86      1.57 o 
  -2  24   3       44.84       44.90      1.18 o 
  -1  24   3        2.99        3.45      0.61 o 
   0  24   3       15.29       15.37      0.92 o 
   1  24   3        0.03       -0.45      0.45 o 
   2  24   3        0.22        1.77      0.90 o 
   3  24   3       10.99        8.16      1.29 o 
   4  24   3        0.02       -1.47      1.63 o 
  -5  25   3        7.37        7.92      0.92 o 
  -4  25   3        8.56        9.90      1.02 o 
  -3  25   3        4.15        3.91      0.70 o 
  -2  25   3       18.43       20.19      0.87 o 
  -1  25   3       24.52       24.07      1.11 o 
   0  25   3        1.06        0.44      0.56 o 
   1  25   3        9.82       10.78      0.76 o 
   2  25   3       10.60        6.51      1.21 o 
   3  25   3       42.96       49.64      2.33 o 
  -5  26   3        0.56        1.28      0.81 o 
  -4  26   3       89.05       95.25      2.24 o 
  -3  26   3       12.70       11.33      0.89 o 
  -2  26   3        0.40        0.19      0.50 o 
  -1  26   3        0.04        0.57      0.52 o 
   0  26   3        0.05        0.43      0.51 o 
   1  26   3        8.26        7.92      0.76 o 
   2  26   3        1.84        2.75      1.03 o 
   3  26   3        6.65       14.04      1.95 o 
  -4  27   3      123.35      121.66      2.60 o 
  -3  27   3       92.67       94.96      2.01 o 
  -2  27   3       36.45       36.19      2.00 o 
  -1  27   3        0.07        1.04      0.57 o 
   0  27   3        7.51        5.64      0.97 o 
   1  27   3        1.77        1.51      0.93 o 
   2  27   3       27.92       29.17      1.95 o 
   3  27   3        3.32        2.07      1.37 o 
  -4  28   3        7.03        6.96      1.17 o 
  -3  28   3        6.02        6.08      0.86 o 
  -2  28   3       44.44       46.98      1.45 o 
  -1  28   3       12.61       13.34      0.96 o 
   0  28   3        0.26       -0.40      0.53 o 
   1  28   3       30.15       23.70      2.19 o 
   2  28   3        1.28        1.94      0.99 o 
  -3  29   3        1.02        0.56      0.71 o 
  -2  29   3       10.69       10.96      1.01 o 
  -1  29   3        0.00        0.13      0.58 o 
   0  29   3        0.60        0.45      0.71 o 
   1  29   3       29.11       36.91      2.47 o 
   2  29   3       16.64       18.41      1.79 o 
  -3  30   3       15.02       15.94      1.60 o 
  -2  30   3        4.00        3.96      0.87 o 
  -1  30   3        0.37       -0.39      0.53 o 
   0  30   3        0.18        0.26      0.58 o 
   1  30   3        3.16        1.62      0.98 o 
  -2  31   3        4.41        4.34      0.77 o 
  -1  31   3        1.37        1.41      0.69 o 
   0  31   3        0.62        0.08      0.60 o 
   1  31   3        1.78        2.82      1.08 o 
  -1  32   3        2.24        1.80      0.91 o 
   0  32   3        0.35        0.17      0.60 o 
  -6   0   4       39.33       35.75      2.12 o 
  -4   0   4      321.81      317.73      4.22 o 
  -2   0   4      136.26      157.32      2.42 o 
   0   0   4       91.15       93.66      4.32 o 
   2   0   4      115.80      112.39      3.06 o 
   4   0   4       23.29       22.86      2.29 o 
  -7   1   4       11.71       11.38      0.75 o 
  -6   1   4       65.13       63.17      1.59 o 
  -5   1   4        8.99        8.54      0.61 o 
  -4   1   4      493.04      475.97      4.02 o 
  -3   1   4       12.27        7.38      0.41 o 
  -2   1   4        8.89       11.91      0.48 o 
  -1   1   4        0.66        0.41      0.32 o 
   0   1   4        6.17        4.81      0.43 o 
   1   1   4       38.41       41.70      1.11 o 
   2   1   4      116.77      104.85      4.01 o 
   3   1   4        3.94        3.85      0.92 o 
   4   1   4       15.86       15.08      1.44 o 
   5   1   4       27.36       28.92      1.96 o 
  -7   2   4       94.78       97.93      1.76 o 
  -6   2   4       11.20       12.09      0.75 o 
  -5   2   4      511.21      494.73      4.53 o 
  -4   2   4       17.57       19.78      0.77 o 
  -3   2   4       16.94        9.84      0.44 o 
  -2   2   4       15.14       17.67      0.57 o 
  -1   2   4       34.74       39.39      0.80 o 
   0   2   4       40.40       36.84      0.83 o 
   1   2   4       62.62       68.89      1.21 o 
   2   2   4       97.90      103.50      2.06 o 
   3   2   4       62.22       63.44      1.97 o 
   4   2   4       30.76       33.17      1.85 o 
   5   2   4        7.04        8.43      1.39 o 
  -7   3   4        4.87        4.66      0.72 o 
  -6   3   4        1.73        2.39      0.50 o 
  -5   3   4       87.60       89.10      1.52 o 
  -4   3   4        4.59        4.35      0.40 o 
  -3   3   4       40.15       38.39      0.76 o 
  -2   3   4       32.58       31.29      0.73 o 
  -1   3   4       15.93       18.63      0.74 o 
   0   3   4      112.05      110.25      1.46 o 
   1   3   4       21.45       21.34      0.71 o 
   2   3   4      125.83      120.24      3.11 o 
   3   3   4        3.30        4.10      0.89 o 
   4   3   4        4.82        7.30      3.10 o 
   5   3   4      118.61      128.12      5.14 o 
  -7   4   4        8.57        7.74      0.85 o 
  -6   4   4       20.83       18.70      0.83 o 
  -5   4   4       17.33       16.14      0.83 o 
  -4   4   4       41.56       41.83      1.12 o 
  -3   4   4       57.24       62.07      1.07 o 
  -2   4   4       53.30       52.76      0.97 o 
  -1   4   4       17.04       23.06      0.89 o 
   0   4   4      184.60      171.49      1.93 o 
   1   4   4      174.78      169.17      2.34 o 
   2   4   4      100.85       99.95      1.76 o 
   3   4   4       11.50       12.74      1.03 o 
   4   4   4        0.04        0.37      0.82 o 
   5   4   4       13.88       17.28      1.62 o 
  -7   5   4        0.42        0.03      0.59 o 
  -6   5   4       17.10       18.41      0.80 o 
  -5   5   4      192.55      185.09      2.91 o 
  -4   5   4       50.11       51.57      0.97 o 
  -3   5   4        0.50        0.06      0.30 o 
  -2   5   4       23.34       23.32      0.77 o 
  -1   5   4      205.92      217.65      2.27 o 
   0   5   4      454.08      443.75      3.82 o 
   1   5   4      161.24      145.77      2.14 o 
   2   5   4      188.61      186.90      2.57 o 
   3   5   4       46.82       47.94      1.72 o 
   4   5   4       17.12       15.05      1.44 o 
   5   5   4       64.98       65.63      3.23 o 
  -7   6   4       15.21       12.33      0.98 o 
  -6   6   4       69.89       71.92      1.39 o 
  -5   6   4       68.22       64.89      2.28 o 
  -4   6   4      234.01      217.33      2.17 o 
  -3   6   4      359.11      346.19      3.09 o 
  -2   6   4       61.97       53.25      0.99 o 
  -1   6   4       80.37       89.01      1.42 o 
   0   6   4       57.47       51.29      0.99 o 
   1   6   4       59.99       63.77      1.37 o 
   2   6   4       23.59       22.94      0.89 o 
   3   6   4       48.99       43.72      1.65 o 
   4   6   4       30.77       28.90      1.79 o 
   5   6   4       50.29       49.61      2.06 o 
  -7   7   4       64.51       70.83      1.88 o 
  -6   7   4        3.42        2.52      0.64 o 
  -5   7   4        6.52        6.68      0.54 o 
  -4   7   4      554.70      532.85      4.54 o 
  -3   7   4      226.36      238.05      2.37 o 
  -2   7   4        1.32        0.07      0.25 o 
  -1   7   4      193.33      212.04      2.79 o 
   0   7   4       35.52       42.31      0.90 o 
   1   7   4      106.16      102.67      1.76 o 
   2   7   4      139.21      133.75      2.33 o 
   3   7   4       97.12      100.55      2.49 o 
   4   7   4        4.47        4.38      1.02 o 
   5   7   4       27.32       26.77      1.58 o 
  -7   8   4        1.05        1.11      0.63 o 
  -6   8   4       62.35       60.55      1.64 o 
  -5   8   4        3.35        3.19      0.47 o 
  -4   8   4      216.08      226.35      2.96 o 
  -3   8   4       32.76       32.29      0.82 o 
  -2   8   4        6.30        6.47      0.39 o 
  -1   8   4      125.94      136.85      1.77 o 
   0   8   4        5.48        5.30      0.41 o 
   1   8   4      452.53      432.01      4.65 o 
   2   8   4       25.46       24.90      1.05 o 
   3   8   4        0.70        0.65      0.62 o 
   4   8   4       24.20       24.57      1.42 o 
   5   8   4        0.25       -0.38      0.94 o 
  -7   9   4       17.85       23.86      1.23 o 
  -6   9   4        0.64        0.35      0.56 o 
  -5   9   4        0.50        0.38      0.39 o 
  -4   9   4      187.67      165.69      1.84 o 
  -3   9   4       59.52       57.55      1.00 o 
  -2   9   4        6.72        7.74      0.48 o 
  -1   9   4      137.20      117.93      1.57 o 
   0   9   4        1.20        3.78      0.45 o 
   1   9   4        5.18        3.33      0.49 o 
   2   9   4       28.97       25.71      1.09 o 
   3   9   4        1.86        0.24      0.59 o 
   4   9   4        5.31        4.34      0.98 o 
   5   9   4        0.43        0.32      0.77 o 
  -7  10   4        7.31        9.51      0.96 o 
  -6  10   4       17.18       15.95      1.01 o 
  -5  10   4       27.60       30.42      0.83 o 
  -4  10   4        0.16        0.77      0.34 o 
  -3  10   4        8.48        9.70      0.50 o 
  -2  10   4       74.37       71.30      1.17 o 
  -1  10   4     1023.18      967.88      7.46 o 
   0  10   4       99.16       86.06      1.47 o 
   1  10   4       32.12       28.45      0.97 o 
   2  10   4       34.40       30.51      1.19 o 
   3  10   4       12.30       11.86      0.93 o 
   4  10   4        6.95        7.41      0.88 o 
   5  10   4        1.88        3.66      0.93 o 
  -7  11   4        8.07       10.47      0.96 o 
  -6  11   4        3.04        4.08      0.65 o 
  -5  11   4        5.99        6.65      0.64 o 
  -4  11   4       45.51       42.04      0.96 o 
  -3  11   4       58.22       57.81      1.04 o 
  -2  11   4       18.51       18.61      0.65 o 
  -1  11   4      747.01      709.04      6.42 o 
   0  11   4      850.07      825.85      7.08 o 
   1  11   4        0.03       -0.09      0.36 o 
   2  11   4       60.02       43.46      1.52 o 
   3  11   4       96.92       77.80      2.07 o 
   4  11   4        7.69        8.90      0.94 o 
   5  11   4       29.19       32.73      1.78 o 
  -7  12   4        9.58        7.09      0.99 o 
  -6  12   4        5.76        7.69      0.76 o 
  -5  12   4        9.92        8.45      0.66 o 
  -4  12   4        3.89        5.38      0.45 o 
  -3  12   4      284.14      274.71      2.68 o 
  -2  12   4      182.19      177.47      2.01 o 
  -1  12   4       10.39       12.43      0.63 o 
   0  12   4      135.84      146.69      2.02 o 
   1  12   4       67.51       65.61      1.64 o 
   2  12   4      112.75      100.60      2.14 o 
   3  12   4        8.36        9.84      0.91 o 
   4  12   4       25.16       25.20      1.33 o 
   5  12   4       28.83       29.72      1.70 o 
  -7  13   4        2.16        0.80      0.74 o 
  -6  13   4       14.31       13.90      0.92 o 
  -5  13   4       40.31       41.61      1.16 o 
  -4  13   4        3.93        4.91      0.45 o 
  -3  13   4      224.81      224.10      2.54 o 
  -2  13   4        0.07        0.24      0.32 o 
  -1  13   4       46.60       42.48      0.87 o 
   0  13   4        0.39        0.87      0.39 o 
   1  13   4       38.73       41.44      1.25 o 
   2  13   4       49.84       44.22      1.33 o 
   3  13   4        0.03        0.22      0.76 o 
   4  13   4       12.53       13.45      1.11 o 
   5  13   4        1.53        4.08      1.96 o 
  -7  14   4        2.49        1.39      0.81 o 
  -6  14   4        2.62        3.61      0.71 o 
  -5  14   4       79.49       71.84      1.51 o 
  -4  14   4       16.09       16.08      0.63 o 
  -3  14   4       78.64       80.38      1.25 o 
  -2  14   4      234.38      217.02      2.19 o 
  -1  14   4       13.23       14.50      0.54 o 
   0  14   4      138.93      128.29      2.34 o 
   1  14   4       77.59       64.94      1.55 o 
   2  14   4       35.79       37.07      1.50 o 
   3  14   4        0.01        0.60      0.55 o 
   4  14   4        4.00        3.72      0.79 o 
  -6  15   4        0.21        0.29      0.60 o 
  -5  15   4        8.10        8.18      0.68 o 
  -4  15   4       24.90       20.39      0.68 o 
  -3  15   4        3.19        3.03      0.41 o 
  -2  15   4      548.43      523.87      4.11 o 
  -1  15   4        0.00        0.20      0.33 o 
   0  15   4        0.23        0.06      0.30 o 
   1  15   4       10.56        5.25      0.61 o 
   2  15   4        4.23        4.59      0.65 o 
   3  15   4        0.31       -0.40      0.56 o 
   4  15   4       15.11       20.81      1.27 o 
  -6  16   4        7.95       10.32      0.97 o 
  -5  16   4       10.63        8.57      0.70 o 
  -4  16   4       33.97       34.92      0.88 o 
  -3  16   4       29.95       28.47      1.14 o 
  -2  16   4      552.73      539.13      4.24 o 
  -1  16   4      412.14      378.85      3.48 o 
   0  16   4      105.94      105.72      1.44 o 
   1  16   4        2.96        7.42      0.70 o 
   2  16   4       27.71       24.36      1.55 o 
   3  16   4        1.40        0.64      0.63 o 
   4  16   4       44.72       42.55      1.72 o 
  -6  17   4       23.96       22.17      1.27 o 
  -5  17   4        2.16        1.15      0.54 o 
  -4  17   4       25.18       25.00      0.89 o 
  -3  17   4        3.49        3.79      0.51 o 
  -2  17   4        8.97        8.07      0.58 o 
  -1  17   4      102.48       98.42      1.52 o 
   0  17   4        3.22        2.21      0.45 o 
   1  17   4      119.03       93.51      1.92 o 
   2  17   4       11.86       13.33      1.01 o 
   3  17   4       13.05       11.97      1.34 o 
   4  17   4        6.88       10.35      1.05 o 
  -6  18   4        8.39        4.85      0.82 o 
  -5  18   4       51.30       50.10      1.48 o 
  -4  18   4        0.20        0.00      0.42 o 
  -3  18   4       47.43       45.45      1.06 o 
  -2  18   4        1.47        1.27      0.40 o 
  -1  18   4        7.25        6.42      0.54 o 
   0  18   4        3.87        4.26      0.59 o 
   1  18   4        1.07        1.64      0.56 o 
   2  18   4        7.67        5.44      0.78 o 
   3  18   4        1.34        1.63      0.70 o 
   4  18   4       27.17       31.01      1.65 o 
  -6  19   4       14.30       17.76      1.85 o 
  -5  19   4        5.00        3.45      0.63 o 
  -4  19   4        0.64       -0.02      0.52 o 
  -3  19   4       19.82       17.91      0.71 o 
  -2  19   4      101.59       95.72      1.53 o 
  -1  19   4       10.72       11.90      0.85 o 
   0  19   4        7.66        5.77      0.57 o 
   1  19   4        0.36        0.73      0.51 o 
   2  19   4        6.74        7.68      0.92 o 
   3  19   4       11.14        6.61      0.92 o 
   4  19   4       26.22       30.81      2.34 o 
  -6  20   4       22.34       21.25      1.17 o 
  -5  20   4       15.75       15.76      0.90 o 
  -4  20   4       44.91       42.98      1.23 o 
  -3  20   4       34.88       35.79      0.93 o 
  -2  20   4       16.25       15.41      0.74 o 
  -1  20   4       10.36        9.60      0.62 o 
   0  20   4       21.24       16.61      0.86 o 
   1  20   4       30.88       32.53      1.28 o 
   2  20   4       13.24       12.90      1.07 o 
   3  20   4       45.59       52.90      1.84 o 
  -5  21   4       39.60       42.59      1.32 o 
  -4  21   4        2.48        2.48      0.60 o 
  -3  21   4      113.94      117.10      1.75 o 
  -2  21   4      130.08      130.22      2.24 o 
  -1  21   4       28.40       26.56      0.95 o 
   0  21   4       32.34       32.16      1.19 o 
   1  21   4        4.86        3.97      0.76 o 
   2  21   4       18.40       17.76      1.39 o 
   3  21   4        5.31        4.99      0.89 o 
  -5  22   4       22.64       26.23      1.12 o 
  -4  22   4        0.57        0.39      0.51 o 
  -3  22   4       11.04       10.85      0.84 o 
  -2  22   4       21.24       22.29      0.98 o 
  -1  22   4       20.71       20.65      1.06 o 
   0  22   4       18.80       15.53      1.03 o 
   1  22   4       24.04       22.93      1.15 o 
   2  22   4        0.22       -0.17      0.65 o 
   3  22   4        1.36        0.64      0.74 o 
  -5  23   4        3.53        2.73      0.64 o 
  -4  23   4       20.39       18.71      1.09 o 
  -3  23   4       23.26       23.44      0.86 o 
  -2  23   4       23.51       26.18      0.93 o 
  -1  23   4       19.32       18.06      1.02 o 
   0  23   4        4.52        4.00      0.67 o 
   1  23   4        0.30        0.50      0.59 o 
   2  23   4       34.22       32.42      1.76 o 
   3  23   4        0.05       -0.32      0.72 o 
  -5  24   4        9.72        5.66      0.76 o 
  -4  24   4       45.14       43.25      1.77 o 
  -3  24   4       16.99       17.68      0.80 o 
  -2  24   4        4.74        4.63      0.57 o 
  -1  24   4       12.19       13.16      0.96 o 
   0  24   4        4.61        5.99      0.82 o 
   1  24   4       22.75       23.95      1.48 o 
   2  24   4        8.08        4.68      1.03 o 
   3  24   4        0.01        1.13      0.76 o 
  -4  25   4        1.36        0.99      0.64 o 
  -3  25   4        3.86        4.15      0.63 o 
  -2  25   4        9.91       11.30      0.93 o 
  -1  25   4       16.84       17.57      1.07 o 
   0  25   4        7.83        8.65      0.88 o 
   1  25   4        8.29        9.80      1.12 o 
   2  25   4       48.81       47.77      3.25 o 
  -4  26   4        5.03        6.90      0.86 o 
  -3  26   4        1.23        0.39      0.55 o 
  -2  26   4       28.91       27.75      1.26 o 
  -1  26   4        6.22        4.02      0.76 o 
   0  26   4        4.08        4.83      0.76 o 
   1  26   4        0.66       -0.04      0.76 o 
   2  26   4       13.62       13.74      1.42 o 
  -4  27   4        0.09        0.04      0.65 o 
  -3  27   4        8.05        7.28      0.83 o 
  -2  27   4        6.45        4.91      0.74 o 
  -1  27   4        7.33        9.27      1.19 o 
   0  27   4        1.84        3.84      0.72 o 
   1  27   4       14.99       10.77      1.25 o 
  -3  28   4       16.39       18.03      1.21 o 
  -2  28   4        3.11        4.07      0.73 o 
  -1  28   4        0.11        0.10      0.61 o 
   0  28   4       30.78       33.28      1.41 o 
   1  28   4        1.02       -0.65      0.93 o 
  -3  29   4       42.02       36.89      1.63 o 
  -2  29   4        9.19        9.98      0.94 o 
  -1  29   4        4.30        5.56      0.88 o 
   0  29   4       53.18       51.19      1.69 o 
  -2  30   4        7.78        9.80      0.95 o 
  -1  30   4        4.49        5.79      0.88 o 
  -7   0   5        0.00       -0.43      0.76 o 
  -5   0   5        0.65        0.85      0.97 o 
  -3   0   5        7.84        7.19      0.70 o 
  -1   0   5       31.38       30.49      1.20 o 
   1   0   5      990.62      988.07     14.72 o 
   3   0   5       28.47       28.73      2.61 o 
  -7   1   5        0.85        0.69      0.54 o 
  -6   1   5       53.93       54.94      1.50 o 
  -5   1   5       33.98       28.87      1.20 o 
  -4   1   5       31.62       29.57      1.11 o 
  -3   1   5       38.87       43.41      0.95 o 
  -2   1   5        7.92       11.17      0.57 o 
  -1   1   5        3.26        3.84      0.42 o 
   0   1   5       53.21       51.67      1.44 o 
   1   1   5      357.68      348.26      4.81 o 
   2   1   5       65.10       64.82      2.12 o 
   3   1   5       18.11       17.07      1.56 o 
   4   1   5       89.69       95.27      5.06 o 
  -7   2   5       21.69       22.39      1.04 o 
  -6   2   5        8.02        8.54      0.75 o 
  -5   2   5        0.82        1.70      0.49 o 
  -4   2   5       13.80       11.22      0.65 o 
  -3   2   5        5.01        3.11      0.40 o 
  -2   2   5       36.00       30.47      0.83 o 
  -1   2   5        0.73        0.66      0.44 o 
   0   2   5       70.05       69.23      1.56 o 
   1   2   5        4.89        7.98      0.68 o 
   2   2   5        3.56        4.14      0.73 o 
   3   2   5       76.22       76.90      6.20 o 
   4   2   5        1.84        3.38      2.37 o 
  -7   3   5       13.43       13.59      0.89 o 
  -6   3   5       13.05       15.96      0.96 o 
  -5   3   5       13.86       13.37      0.77 o 
  -4   3   5       16.51       14.71      0.71 o 
  -3   3   5       17.83       14.78      0.84 o 
  -2   3   5       24.97       25.22      0.76 o 
  -1   3   5        0.90        0.55      0.35 o 
   0   3   5       85.61       79.13      1.51 o 
   1   3   5      161.58      156.66      2.43 o 
   2   3   5      273.61      261.16      4.55 o 
   3   3   5        3.23        3.27      1.04 o 
   4   3   5        0.37       -0.86      0.86 o 
  -7   4   5       12.00       12.58      0.84 o 
  -6   4   5       27.87       31.88      1.15 o 
  -5   4   5       15.49       17.43      0.91 o 
  -4   4   5       13.77       17.37      0.76 o 
  -3   4   5       73.38       57.17      1.22 o 
  -2   4   5       18.04       16.10      0.80 o 
  -1   4   5      134.14      136.01      2.07 o 
   0   4   5      383.79      365.98      3.78 o 
   1   4   5        1.60        2.45      0.54 o 
   2   4   5       11.67       12.33      1.12 o 
   3   4   5       64.25       62.10      3.18 o 
   4   4   5        1.44        1.55      1.47 o 
  -7   5   5        8.89       11.64      1.17 o 
  -6   5   5        7.61       11.21      0.79 o 
  -5   5   5       27.71       27.32      0.97 o 
  -4   5   5       43.89       34.81      1.44 o 
  -3   5   5        1.44        0.60      0.36 o 
  -2   5   5      102.44       94.37      1.60 o 
  -1   5   5      152.86      160.78      2.04 o 
   0   5   5      442.22      434.11      4.28 o 
   1   5   5      287.20      275.28      3.87 o 
   2   5   5       33.50       34.28      1.62 o 
   3   5   5       28.51       27.82      1.84 o 
   4   5   5       13.70       15.21      1.60 o 
  -7   6   5       13.21       14.98      1.20 o 
  -6   6   5        0.36        0.05      0.48 o 
  -5   6   5        2.62        3.15      0.53 o 
  -4   6   5      162.60      146.12      2.12 o 
  -3   6   5      123.98      120.92      1.69 o 
  -2   6   5       32.99       30.06      0.84 o 
  -1   6   5      114.72      106.13      1.66 o 
   0   6   5       60.89       63.01      1.75 o 
   1   6   5       23.18       25.01      1.03 o 
   2   6   5      137.92      126.55      2.98 o 
   3   6   5        1.88        3.12      0.85 o 
   4   6   5       32.87       28.36      2.02 o 
  -7   7   5        6.82        6.24      0.88 o 
  -6   7   5        2.73        2.24      0.55 o 
  -5   7   5       52.02       46.29      1.49 o 
  -4   7   5       47.69       47.33      1.33 o 
  -3   7   5       40.31       38.70      0.96 o 
  -2   7   5       31.02       26.54      0.79 o 
  -1   7   5       87.30       82.46      1.41 o 
   0   7   5       60.95       56.81      1.39 o 
   1   7   5       12.25       11.22      0.81 o 
   2   7   5        6.35        6.38      0.91 o 
   3   7   5        9.28        9.53      1.59 o 
   4   7   5        2.39        2.90      1.09 o 
  -7   8   5       46.20       47.78      2.19 o 
  -6   8   5       40.88       39.98      1.19 o 
  -5   8   5        6.50        6.88      0.65 o 
  -4   8   5       75.20       67.98      1.39 o 
  -3   8   5        1.67        1.72      0.56 o 
  -2   8   5      123.05      113.80      1.85 o 
  -1   8   5       17.56       17.09      0.73 o 
   0   8   5      155.40      153.95      2.21 o 
   1   8   5       97.38       96.73      1.91 o 
   2   8   5       10.29        9.86      1.09 o 
   3   8   5       10.57       11.09      1.43 o 
   4   8   5       45.15       46.87      2.09 o 
  -7   9   5        2.84        6.42      0.90 o 
  -6   9   5        6.02        7.27      0.66 o 
  -5   9   5      183.15      168.73      3.06 o 
  -4   9   5       46.91       40.59      1.10 o 
  -3   9   5        1.40        1.25      0.41 o 
  -2   9   5       21.84       18.79      0.86 o 
  -1   9   5      160.65      144.99      2.78 o 
   0   9   5        0.95        1.71      0.49 o 
   1   9   5       23.42       21.97      1.12 o 
   2   9   5       42.85       41.74      1.75 o 
   3   9   5       11.33        9.84      1.12 o 
   4   9   5       19.31       21.60      1.58 o 
  -7  10   5        3.24        3.34      0.85 o 
  -6  10   5        0.45       -0.30      0.55 o 
  -5  10   5        0.06       -0.15      0.43 o 
  -4  10   5        9.86        7.63      0.64 o 
  -3  10   5      294.75      270.47      2.81 o 
  -2  10   5      319.83      325.92      4.17 o 
  -1  10   5       73.86       70.76      1.31 o 
   0  10   5      135.14      121.61      3.04 o 
   1  10   5       11.80       15.26      1.46 o 
   2  10   5       25.17       24.80      1.50 o 
   3  10   5       14.41       15.24      1.29 o 
   4  10   5        0.74        0.70      0.86 o 
  -6  11   5       10.15        9.94      0.91 o 
  -5  11   5       30.60       24.12      0.93 o 
  -4  11   5       12.64       15.74      0.93 o 
  -3  11   5      103.86       95.93      1.54 o 
  -2  11   5      220.06      219.35      2.62 o 
  -1  11   5      124.98      120.77      2.17 o 
   0  11   5       46.33       43.62      1.57 o 
   1  11   5        0.00        0.54      0.55 o 
   2  11   5       37.12       32.38      1.62 o 
   3  11   5        1.14        1.09      0.70 o 
   4  11   5        7.35        9.59      1.24 o 
  -6  12   5        0.04        0.78      0.61 o 
  -5  12   5        2.69        2.74      0.53 o 
  -4  12   5       88.11       85.54      1.51 o 
  -3  12   5      255.76      247.53      2.87 o 
  -2  12   5       98.93      102.15      1.68 o 
  -1  12   5        0.38        0.84      0.49 o 
   0  12   5       32.82       32.95      1.53 o 
   1  12   5       15.19       12.02      0.94 o 
   2  12   5       11.79       11.50      0.98 o 
   3  12   5        2.71        2.91      0.81 o 
   4  12   5       34.39       38.47      1.99 o 
  -6  13   5       43.88       47.79      1.55 o 
  -5  13   5       57.75       58.46      2.03 o 
  -4  13   5      144.62      140.20      1.92 o 
  -3  13   5       20.60       24.99      0.92 o 
  -2  13   5       56.30       57.30      1.27 o 
  -1  13   5        2.67        2.28      0.55 o 
   0  13   5       44.19       43.15      1.19 o 
   1  13   5       11.99       10.30      0.95 o 
   2  13   5        2.94        2.13      0.64 o 
   3  13   5       56.09       54.83      1.89 o 
   4  13   5       13.81       17.87      1.51 o 
  -6  14   5        4.58        3.10      0.71 o 
  -5  14   5       35.43       32.90      1.20 o 
  -4  14   5      114.63      115.47      1.75 o 
  -3  14   5      203.05      187.11      2.27 o 
  -2  14   5        1.76        2.22      0.52 o 
  -1  14   5       77.78       78.97      1.63 o 
   0  14   5        0.99        1.41      0.46 o 
   1  14   5        0.30        0.75      0.52 o 
   2  14   5        2.01        0.59      0.55 o 
   3  14   5        1.71        1.06      0.75 o 
  -6  15   5       17.68       18.74      1.11 o 
  -5  15   5        5.54        5.18      0.68 o 
  -4  15   5        2.51        1.59      0.48 o 
  -3  15   5       11.95       11.19      0.86 o 
  -2  15   5       62.99       60.60      1.36 o 
  -1  15   5      119.76      120.11      1.88 o 
   0  15   5        2.54        2.93      0.53 o 
   1  15   5        1.66        2.13      0.62 o 
   2  15   5        0.15       -0.41      0.55 o 
   3  15   5        0.25        0.43      0.71 o 
  -6  16   5        4.43        5.26      0.88 o 
  -5  16   5       10.29        8.72      0.73 o 
  -4  16   5       27.25       23.91      0.82 o 
  -3  16   5       34.62       35.59      0.97 o 
  -2  16   5       28.03       28.48      0.96 o 
  -1  16   5       38.79       38.39      1.13 o 
   0  16   5       51.86       54.63      1.42 o 
   1  16   5       27.44       29.67      1.24 o 
   2  16   5        3.79        3.77      0.70 o 
   3  16   5       27.94       24.50      1.44 o 
  -6  17   5        3.64        4.24      0.86 o 
  -5  17   5        1.06        1.21      0.54 o 
  -4  17   5        2.71        4.07      0.54 o 
  -3  17   5      123.28      121.01      2.00 o 
  -2  17   5       81.79       81.26      1.52 o 
  -1  17   5       61.98       62.99      1.42 o 
   0  17   5        3.04        2.89      0.57 o 
   1  17   5       16.58       13.46      0.98 o 
   2  17   5       10.89       12.21      1.13 o 
   3  17   5        1.19        1.37      0.81 o 
  -5  18   5        0.38       -0.35      0.49 o 
  -4  18   5       43.10       46.14      1.18 o 
  -3  18   5       21.54       23.34      0.90 o 
  -2  18   5      155.53      154.82      2.14 o 
  -1  18   5       73.88       75.08      1.54 o 
   0  18   5        0.32       -0.21      0.52 o 
   1  18   5       18.17       17.81      1.08 o 
   2  18   5        7.81        8.93      1.05 o 
   3  18   5        9.36        9.43      1.14 o 
  -5  19   5        7.20        6.49      0.76 o 
  -4  19   5        0.72        1.19      0.49 o 
  -3  19   5       77.59       78.02      1.50 o 
  -2  19   5       90.95       91.76      1.64 o 
  -1  19   5        0.12        0.09      0.46 o 
   0  19   5       34.74       37.34      1.38 o 
   1  19   5       50.83       54.37      1.86 o 
   2  19   5       17.23       19.01      1.30 o 
   3  19   5        2.94        2.14      0.84 o 
  -5  20   5        1.23        0.94      0.59 o 
  -4  20   5        2.93        3.39      0.55 o 
  -3  20   5       10.52       10.21      0.72 o 
  -2  20   5        6.72        8.97      0.70 o 
  -1  20   5       13.94       15.60      0.87 o 
   0  20   5        0.82        0.42      0.51 o 
   1  20   5        4.41        3.86      0.83 o 
   2  20   5        3.25        2.01      0.80 o 
  -5  21   5        0.01        0.00      0.57 o 
  -4  21   5        3.89        4.96      0.60 o 
  -3  21   5        4.52        4.27      0.59 o 
  -2  21   5        9.79       10.74      0.73 o 
  -1  21   5       62.79       60.41      2.34 o 
   0  21   5       45.48       54.11      1.62 o 
   1  21   5        0.43        2.08      0.77 o 
   2  21   5        0.41       -0.26      0.65 o 
  -5  22   5        2.87        3.06      0.72 o 
  -4  22   5       28.91       28.04      1.61 o 
  -3  22   5       11.05       14.28      0.80 o 
  -2  22   5        9.89       11.98      0.77 o 
  -1  22   5        0.24        0.03      0.52 o 
   0  22   5       50.89       58.95      2.43 o 
   1  22   5       10.55       12.85      1.19 o 
   2  22   5       19.73       20.64      1.62 o 
  -4  23   5        9.33        9.86      0.93 o 
  -3  23   5        1.25        1.76      0.53 o 
  -2  23   5        5.14        4.48      0.70 o 
  -1  23   5       67.24       68.30      1.71 o 
   0  23   5       26.61       25.09      1.22 o 
   1  23   5       10.15       10.60      1.16 o 
  -4  24   5        0.10        0.61      0.65 o 
  -3  24   5        0.70        0.73      0.52 o 
  -2  24   5        0.88        1.16      0.59 o 
  -1  24   5       10.12        9.54      0.85 o 
   0  24   5        8.00       10.04      1.25 o 
   1  24   5        1.02        1.50      0.83 o 
  -3  25   5        0.03       -0.33      0.49 o 
  -2  25   5        0.31        0.02      0.55 o 
  -1  25   5       46.56       56.14      1.64 o 
   0  25   5        0.68        1.48      0.66 o 
   1  25   5        9.60       12.56      1.28 o 
  -3  26   5        8.42        8.45      0.77 o 
  -2  26   5        0.01        0.01      0.58 o 
  -1  26   5       35.04       43.13      1.48 o 
   0  26   5        7.72        7.01      0.84 o 
  -2  27   5       18.89       21.49      1.19 o 
  -1  27   5       17.06       21.88      1.44 o 
  -6   0   6        0.19        0.92      0.90 o 
  -4   0   6       76.14       63.99      1.99 o 
  -2   0   6       68.08       65.48      1.84 o 
   0   0   6      361.86      355.79      8.24 o 
   2   0   6       70.01       65.14      3.92 o 
  -6   1   6       29.01       30.20      1.24 o 
  -5   1   6        3.79        4.67      0.70 o 
  -4   1   6        1.72        1.81      0.48 o 
  -3   1   6        6.90        4.23      0.57 o 
  -2   1   6       61.38       51.46      1.16 o 
  -1   1   6       11.11       15.29      0.86 o 
   0   1   6      105.81      112.78      2.21 o 
   1   1   6       94.59       93.20      2.47 o 
   2   1   6       44.68       46.34      3.18 o 
   3   1   6       23.46       24.91      3.67 o 
  -6   2   6       26.52       31.87      1.50 o 
  -5   2   6       33.78       38.39      1.28 o 
  -4   2   6       27.85       25.75      1.31 o 
  -3   2   6       71.46       64.45      1.39 o 
  -2   2   6        6.48        6.82      0.58 o 
  -1   2   6      265.74      248.94      2.90 o 
   0   2   6      153.66      157.66      2.67 o 
   1   2   6       41.17       39.86      1.90 o 
   2   2   6       30.39       30.06      1.77 o 
   3   2   6        3.22        3.43      1.15 o 
  -6   3   6       15.24       15.87      1.02 o 
  -5   3   6       21.83       25.01      1.31 o 
  -4   3   6       65.98       55.92      1.38 o 
  -3   3   6       76.79       68.27      1.44 o 
  -2   3   6        0.25        0.05      0.37 o 
  -1   3   6      142.11      131.08      2.00 o 
   0   3   6      116.38      119.15      2.30 o 
   1   3   6        0.81       -0.02      0.61 o 
   2   3   6       10.50       11.83      1.28 o 
   3   3   6       39.58       37.53      2.36 o 
  -6   4   6       19.15       22.35      1.13 o 
  -5   4   6       19.09       21.16      1.00 o 
  -4   4   6        4.76        3.28      0.59 o 
  -3   4   6       51.09       46.38      1.46 o 
  -2   4   6        0.51        0.05      0.36 o 
  -1   4   6       26.04       28.63      0.98 o 
   0   4   6       83.05       78.88      1.85 o 
   1   4   6        1.53        2.68      0.75 o 
   2   4   6       23.79       23.41      1.57 o 
   3   4   6        1.02        1.99      1.09 o 
  -6   5   6        4.07        3.95      0.74 o 
  -5   5   6       33.15       30.13      1.13 o 
  -4   5   6        7.40        5.81      0.71 o 
  -3   5   6      103.13       91.60      1.69 o 
  -2   5   6        0.53        0.77      0.42 o 
  -1   5   6       32.05       33.19      1.03 o 
   0   5   6       33.30       33.06      1.28 o 
   1   5   6       98.27       99.50      2.46 o 
   2   5   6        5.81        5.60      1.05 o 
   3   5   6        3.46        4.26      1.31 o 
  -6   6   6        1.66        1.51      0.63 o 
  -5   6   6        1.57        0.22      0.51 o 
  -4   6   6       13.15       15.31      0.93 o 
  -3   6   6       12.49       12.58      0.71 o 
  -2   6   6        4.43        4.82      0.63 o 
  -1   6   6        4.07        3.83      0.57 o 
   0   6   6        0.88        1.75      0.59 o 
   1   6   6      113.10      109.61      2.95 o 
   2   6   6       65.15       67.37      2.38 o 
   3   6   6       45.35       45.92      2.86 o 
  -6   7   6       21.40       20.39      1.08 o 
  -5   7   6       23.60       22.89      1.03 o 
  -4   7   6       22.51       23.43      1.07 o 
  -3   7   6       22.16       18.32      0.82 o 
  -2   7   6       87.91       78.89      1.74 o 
  -1   7   6       10.72        8.58      0.74 o 
   0   7   6       52.96       48.37      1.47 o 
   1   7   6       48.60       53.86      2.73 o 
   2   7   6       67.16       62.29      2.34 o 
   3   7   6       13.96       17.15      1.85 o 
  -6   8   6       13.41       12.93      0.93 o 
  -5   8   6       20.13       27.95      1.11 o 
  -4   8   6        6.31        7.28      1.00 o 
  -3   8   6        4.51        4.20      0.61 o 
  -2   8   6        7.64        4.52      0.68 o 
  -1   8   6        0.00       -0.35      0.43 o 
   0   8   6        0.00        0.51      0.54 o 
   1   8   6       26.47       24.68      2.07 o 
   2   8   6        1.14        2.73      0.96 o 
   3   8   6       91.21       92.80      6.61 o 
  -6   9   6       31.37       30.63      1.24 o 
  -5   9   6        5.48        3.70      0.63 o 
  -4   9   6        9.75        9.52      0.74 o 
  -3   9   6        0.30        0.25      0.43 o 
  -2   9   6        0.30        0.82      0.48 o 
  -1   9   6        2.37        2.21      0.55 o 
   0   9   6        0.24        0.40      0.53 o 
   1   9   6        6.41        4.69      0.94 o 
   2   9   6        4.91        5.08      1.05 o 
   3   9   6       41.31       38.46      2.42 o 
  -6  10   6        0.66        0.79      0.64 o 
  -5  10   6        1.18        1.83      0.56 o 
  -4  10   6       69.47       59.68      1.42 o 
  -3  10   6        0.24        0.52      0.46 o 
  -2  10   6       28.96       30.79      1.15 o 
  -1  10   6        0.29        0.00      0.44 o 
   0  10   6       25.43       24.81      1.15 o 
   1  10   6        4.26        3.76      0.79 o 
   2  10   6        6.39        7.61      1.22 o 
   3  10   6        0.08       -0.01      0.89 o 
  -6  11   6        1.49        1.87      0.59 o 
  -5  11   6        9.97       13.25      0.88 o 
  -4  11   6        7.23        7.37      0.69 o 
  -3  11   6        2.49        4.22      0.59 o 
  -2  11   6       23.57       24.80      0.99 o 
  -1  11   6        1.69        1.99      0.60 o 
   0  11   6        2.60        1.15      0.59 o 
   1  11   6       22.88       24.57      1.32 o 
   2  11   6       24.68       26.08      1.68 o 
   3  11   6        0.02       -0.21      0.80 o 
  -6  12   6        0.31        0.15      0.56 o 
  -5  12   6       11.70        9.79      0.80 o 
  -4  12   6        2.62        1.16      0.51 o 
  -3  12   6       27.55       27.44      1.07 o 
  -2  12   6        6.84        8.69      0.80 o 
  -1  12   6        2.88        2.88      0.79 o 
   0  12   6        0.02        0.65      0.65 o 
   1  12   6        6.44        6.72      0.92 o 
   2  12   6       13.97       14.37      1.43 o 
  -6  13   6      106.41      117.46      3.07 o 
  -5  13   6        2.08        1.72      0.59 o 
  -4  13   6        4.03        3.28      0.55 o 
  -3  13   6        2.63        2.28      0.56 o 
  -2  13   6        1.86        1.37      0.56 o 
  -1  13   6       16.91       18.41      1.06 o 
   0  13   6        3.84        2.86      0.75 o 
   1  13   6        4.39        4.08      0.90 o 
   2  13   6       37.91       44.89      2.55 o 
  -5  14   6        0.49       -0.19      0.51 o 
  -4  14   6       10.40        8.89      0.75 o 
  -3  14   6       41.03       40.92      1.24 o 
  -2  14   6        9.30        9.31      0.82 o 
  -1  14   6       24.31       27.40      1.13 o 
   0  14   6        0.86        1.14      0.61 o 
   1  14   6        8.54        9.97      1.04 o 
   2  14   6        3.97        5.87      1.39 o 
  -5  15   6        6.98       10.69      0.84 o 
  -4  15   6       25.57       24.48      0.97 o 
  -3  15   6      104.88      108.61      2.52 o 
  -2  15   6        0.00       -0.35      0.52 o 
  -1  15   6        2.62        3.65      0.67 o 
   0  15   6        2.19        3.27      0.80 o 
   1  15   6        2.93        5.69      0.97 o 
   2  15   6        0.03       -0.55      0.71 o 
  -5  16   6        1.63        0.45      0.61 o 
  -4  16   6        8.88        9.37      0.74 o 
  -3  16   6       20.20       24.37      1.03 o 
  -2  16   6       20.76       22.40      1.02 o 
  -1  16   6        1.36        0.76      0.54 o 
   0  16   6       47.78       52.14      2.06 o 
   1  16   6       27.50       31.77      1.48 o 
   2  16   6       35.92       37.41      1.81 o 
  -5  17   6        2.93        2.83      0.68 o 
  -4  17   6       34.78       33.32      1.32 o 
  -3  17   6        3.92        3.00      0.63 o 
  -2  17   6       62.19       58.91      1.64 o 
  -1  17   6        2.42        3.52      0.67 o 
   0  17   6        6.67        7.53      1.22 o 
   1  17   6        2.74        3.79      0.81 o 
   2  17   6        5.07        8.07      1.14 o 
  -5  18   6       28.14       26.98      1.10 o 
  -4  18   6        3.31        6.20      0.67 o 
  -3  18   6       18.91       15.44      0.92 o 
  -2  18   6      133.12      135.05      2.24 o 
  -1  18   6       17.65       19.66      1.07 o 
   0  18   6        0.21        0.67      0.66 o 
   1  18   6       16.23       16.51      1.34 o 
  -4  19   6       16.24       16.08      0.93 o 
  -3  19   6       58.63       58.00      1.52 o 
  -2  19   6        0.17       -0.09      0.52 o 
  -1  19   6        5.75        6.71      0.81 o 
   0  19   6       15.09       13.94      1.08 o 
   1  19   6        7.67       10.34      1.18 o 
  -4  20   6       23.53       27.06      1.21 o 
  -3  20   6       80.95       80.21      2.33 o 
  -2  20   6        0.57        1.00      0.56 o 
  -1  20   6        3.79        8.28      0.98 o 
   0  20   6       42.45       42.76      1.58 o 
   1  20   6        1.66        1.88      0.84 o 
  -4  21   6       20.96       28.43      1.25 o 
  -3  21   6        3.68        5.04      0.72 o 
  -2  21   6        0.03        0.21      0.58 o 
  -1  21   6      116.71      124.32      3.01 o 
   0  21   6        0.13        0.92      0.69 o 
  -3  22   6       35.47       38.69      1.33 o 
  -2  22   6        0.20        0.54      0.66 o 
  -1  22   6       52.65       56.18      1.82 o 
   0  22   6        9.78       13.08      1.11 o 
  -2  23   6       79.18       76.94      2.09 o 
  -1  23   6       62.20       65.61      2.14 o 
  -5   0   7       26.69       25.27      1.76 o 
  -3   0   7       15.74       15.17      1.37 o 
  -1   0   7       12.47       13.43      1.41 o 
   1   0   7        0.87        0.15      1.02 o 
  -5   1   7        2.43        4.83      0.79 o 
  -4   1   7        0.08        1.00      0.53 o 
  -3   1   7        8.42        3.86      0.69 o 
  -2   1   7        6.51        6.94      0.66 o 
  -1   1   7        0.70        0.80      0.56 o 
   0   1   7        2.65        3.33      0.88 o 
   1   1   7        0.15        0.89      0.92 o 
   2   1   7        0.21       -1.53      1.80 o 
  -5   2   7        8.97        9.71      0.94 o 
  -4   2   7       70.13       76.07      1.81 o 
  -3   2   7       10.94       10.65      0.82 o 
  -2   2   7       96.06       86.63      1.74 o 
  -1   2   7       13.88       15.68      0.97 o 
   0   2   7        7.84       11.38      1.20 o 
   1   2   7       14.35       17.07      2.94 o 
   2   2   7        0.00       -1.02      1.02 o 
  -5   3   7        4.22        2.37      0.65 o 
  -4   3   7        4.68        2.87      0.64 o 
  -3   3   7        0.00       -0.45      0.45 o 
  -2   3   7        0.84        1.93      0.56 o 
  -1   3   7      112.42      112.21      2.69 o 
   0   3   7       25.86       27.11      1.91 o 
   1   3   7        2.26        1.15      0.93 o 
   2   3   7        0.21        0.82      1.63 o 
  -5   4   7       29.27       28.45      1.23 o 
  -4   4   7        0.45        0.49      0.58 o 
  -3   4   7        0.43       -0.41      0.50 o 
  -2   4   7        9.04        8.86      0.78 o 
  -1   4   7        0.02        1.30      0.66 o 
   0   4   7       53.11       54.19      1.71 o 
   1   4   7        4.01        2.00      1.20 o 
  -5   5   7        0.05       -0.02      0.58 o 
  -4   5   7        3.49        1.80      0.63 o 
  -3   5   7        4.20        4.37      0.65 o 
  -2   5   7        3.75        4.59      0.71 o 
  -1   5   7       14.56       16.58      1.14 o 
   0   5   7       10.11        9.43      1.14 o 
   1   5   7        8.06        7.25      1.24 o 
  -5   6   7       16.04       16.37      1.03 o 
  -4   6   7        0.01        0.55      0.61 o 
  -3   6   7       22.62       23.27      1.00 o 
  -2   6   7        0.12       -0.51      0.51 o 
  -1   6   7       30.82       33.70      1.41 o 
   0   6   7       19.80       20.55      1.19 o 
   1   6   7        7.72        9.91      1.32 o 
  -5   7   7       86.20       94.73      2.09 o 
  -4   7   7        5.59        8.10      1.03 o 
  -3   7   7       20.36       19.32      1.01 o 
  -2   7   7       47.35       48.01      1.48 o 
  -1   7   7      126.86      128.45      2.36 o 
   0   7   7       50.86       54.91      1.76 o 
   1   7   7       30.94       37.02      2.06 o 
  -5   8   7        0.40        0.88      0.62 o 
  -4   8   7        7.21        7.96      0.88 o 
  -3   8   7       41.57       49.18      1.44 o 
  -2   8   7        0.84        0.07      0.61 o 
  -1   8   7        1.06        1.13      0.62 o 
   0   8   7        0.31        0.67      0.75 o 
   1   8   7       23.77       21.71      1.69 o 
  -5   9   7       42.57       48.84      1.52 o 
  -4   9   7       29.85       34.10      1.65 o 
  -3   9   7       23.62       25.22      1.11 o 
  -2   9   7       64.02       67.37      1.94 o 
  -1   9   7        6.05        4.50      0.74 o 
   0   9   7       26.91       23.63      1.94 o 
   1   9   7      133.58      145.71      3.76 o 
  -5  10   7        1.11        1.46      0.66 o 
  -4  10   7        0.29        0.74      0.58 o 
  -3  10   7        1.27        1.10      0.55 o 
  -2  10   7       14.13       19.36      1.20 o 
  -1  10   7        0.02       -0.57      0.57 o 
   0  10   7       19.48       22.75      1.41 o 
   1  10   7        0.12        2.29      1.04 o 
  -5  11   7        1.13        0.62      0.63 o 
  -4  11   7        0.65        1.26      0.59 o 
  -3  11   7        9.58       10.41      0.93 o 
  -2  11   7       27.77       29.44      1.64 o 
  -1  11   7        4.32        6.87      0.91 o 
   0  11   7       44.92       48.44      1.90 o 
   1  11   7       33.38       39.22      2.15 o 
  -4  12   7        0.58        0.73      0.59 o 
  -3  12   7        5.87        7.18      0.86 o 
  -2  12   7       17.99       19.82      1.15 o 
  -1  12   7        0.32        0.81      0.68 o 
   0  12   7        6.60        6.25      1.02 o 
   1  12   7        6.80        6.29      1.25 o 
  -4  13   7       87.82       94.29      1.97 o 
  -3  13   7        0.06       -0.28      0.60 o 
  -2  13   7        3.22        3.86      0.74 o 
  -1  13   7       26.47       31.83      1.81 o 
   0  13   7       28.75       32.76      1.91 o 
  -4  14   7        0.04       -0.23      0.54 o 
  -3  14   7       17.72       20.35      1.17 o 
  -2  14   7        0.00       -0.37      0.60 o 
  -1  14   7        8.11        9.51      1.11 o 
   0  14   7       19.19       22.22      1.69 o 
  -4  15   7        5.29        5.56      0.77 o 
  -3  15   7       22.36       29.37      1.25 o 
  -2  15   7        1.14        0.55      0.63 o 
  -1  15   7       18.92       22.48      1.32 o 
   0  15   7        5.49        5.96      1.18 o 
  -3  16   7        2.02        2.65      0.89 o 
  -2  16   7        5.72        7.43      0.84 o 
  -1  16   7       45.79       51.19      1.67 o 
  -3  17   7        0.27        0.63      0.63 o 
  -2  17   7        0.22        0.86      0.62 o 
  -1  17   7        7.95        8.48      0.93 o 
  -2  18   7        0.25        0.49      0.67 o 
  -2   0   8        3.52        5.10      1.15 o 
  -3   1   8        2.75        3.81      0.79 o 
  -2   1   8       44.70       56.75      1.72 o 
  -1   1   8       11.73        9.16      1.70 o 
  -3   2   8        6.08        9.94      1.26 o 
  -2   2   8       11.75       14.04      1.18 o 
  -1   2   8        6.09        7.32      1.30 o 
  -3   3   8        6.82       11.60      1.16 o 
  -2   3   8       39.87       46.47      2.17 o 
  -1   3   8       29.75       35.19      2.80 o 
  -3   4   8        5.16        7.74      1.49 o 
  -2   4   8       10.46       14.88      2.10 o 
  -1   4   8        3.81        4.37      1.01 o 
  -3   5   8        2.10        3.39      0.77 o 
  -2   5   8        1.31        2.16      0.83 o 
  -1   5   8        1.40        2.75      0.87 o 
  -3   6   8       15.19       20.82      1.17 o 
  -2   6   8       14.20       16.61      1.42 o 
  -2   7   8        3.45        2.44      0.83 o 
                                                 
